# Supplementary material for: Designed optogenetic tool for bridging single-neuronal multimodal information in intact animals
Source: Nat Commun. 2025 Aug 20;16:7764. doi: 10.1038/s41467-025-62938-w (PMC12368189; doi:10.1038/s41467-025-62938-w)
Supplement: Supplementary file 18 — Source Data [file 41467_2025_62938_MOESM18_ESM.xlsx]

## Sheet: Fig1
1c
Dark-PhoCl			Dark-Kaede			ALE-PhoCl			ALE-Kaede			LED-PhoCl			LED-Kaede
green only	red only	co	green only	red only	co	green only	red only	co	green only	red only	co	green only	red only	co	green only	red only	co
0.999908	0	9.16422e-05	1	0	0	1	0	0	0.00337079	0.0213483	0.975281	0.000558347	0	0.999442	0.00260926	0	0.997391
1	0	0	0.998991	0	0.00100908	0.999894	0	0.000105809	0.00933126	0.0279938	0.962675	0.000271518	0	0.999728	0.00118203	0	0.998818
1	0	0	0.998745	0	0.00125471	1	0	0	0.0205011	0.0523918	0.927107	0.000486145	0	0.999514	0.0109718	0	0.989028
1	0	0	0.998008	0	0.00199203	1	0	0	0.00459982	0.0570377	0.938362	0.000865551	0	0.999134	0.0670241	0	0.932976
0.999902	0	9.75991e-05	1	0	0	1	0	0	0.00533333	0.0186667	0.976	0	0	1	0.0282885	0	0.971711
0.999771	0	0.000228676	0.997919	0	0.00208117	0.999658	0	0.00034188	0.0247269	0	0.975273	0	0	1	0.0412736	0	0.958726
1	0	0	1	0	0	1	0	0	0.189349	0	0.810651	0.00147601	0	0.998524	0.00883152	0	0.991168
						1	0	0	0.243243	0	0.756757	0.000304599	0	0.999695
						1	0	0	0.0651341	0	0.934866	0.000424232	0	0.999576
						0.999695	0	0.000305344	0	0	1	0.0039312	0	0.996069
									0.00334448	0	0.996656	0.00190921	0	0.998091
									0.00498339	0	0.995017	0.0020323	0	0.997968

## Sheet: Fig5
5d	number			5e	PVIN heatmap						5g left	luminance response					5h
	PVIN	PVPN			ON transient	ON sustained	OFF transient	OFF sustained	ON-OFF			Con.	Ipsi.					Ipsi.
ON trasient	2	5		SM	0	0.039422	0.013078	0.019701	0.002134		ON trasient	0.166667	0.058824				Light response	42.4918	35.3554	70.6011	73.3333	93.3333	77.7777	44.7214	42.4918	35.3554	42.4918	35.3554	73.3333	42.4918	35.3554	93.3333	77.7777	42.4918	35.3554	70.6011	73.3333
ON sustained	10	17		SO	0.040148	0.127366	0.029684	0.042327	0.036882		ON sustained	0.25	0.352941				Dendrite distribution	62.7162	65.2755	85.1719	88.7198	90.0747	90.0747	79.1719	62.7162	65.2755	62.7162	65.2755	88.7198	62.7162	65.2755	90.0747	90.0747	62.7162	65.2755	85.1719	88.7198
OFF transient	11	10		SFGS1-2	0.295887	0.224484	0.053404	0.066897	0.201844		OFF transient	0.166667	0.352941				Axon distribution	99.0354	93.1939	89.4458	86.2747	86.2747	85.402	83.8431	99.0354	93.1939	99.0354	93.1939	86.2747	99.0354	93.1939	86.2747	85.402	99.0354	93.1939	89.4458	86.2747
OFF sustained	13	4		SFGS3-4	0.353605	0.191679	0.130184	0.146134	0.215439		OFF sustained	0.083333	0.058824
ON-OFF	14	16		SFGS5-6	0.076039	0.265242	0.191306	0.16747	0.217947		ON-OFF	0.333333	0.176471
				SGC	0.218232	0.128836	0.485581	0.439259	0.280839
				SAC	0.01609	0.022972	0.096764	0.11821	0.044915
											5g left	dendrite
												Con.	Ipsi.
											SM	0.008792	0.001173					Con.
				5e	PVPN heatmap						SO	0.218086	0.039409				Light response	66.029	71.4284	73.0503	86.6666	133.333	90.909	53.0329	66.029	71.4284	66.029	71.4284	86.6666	66.029	71.4284	133.333	90.909	66.029	71.4284	73.0503	86.6666
					ON transient	ON sustained	OFF transient	OFF sustained	ON-OFF		SFGS1-2	0.303286	0.04567				Dendrite distribution	91.2591	105.731	153.532	99.0909	98.8759	98.8759	85.4812	91.2591	105.731	91.2591	105.731	99.0909	91.2591	105.731	98.8759	98.8759	91.2591	105.731	153.532	99.0909
				SM	0.020794	0.010015	0.00167	0	3.16e-05		SFGS3-4	0.112693	0.134438				Axon distribution	146.245	137.339	127.068	118.786	118.786	112.368	106.907	146.245	137.339	146.245	137.339	118.786	146.245	137.339	118.786	112.368	146.245	137.339	127.068	118.786
				SO	0.154816	0.06278	0.076258	0.024492	0.06612		SFGS5-6	0.074345	0.13688
				SFGS1-2	0.28479	0.179029	0.033474	0.073625	0.08728		SGC	0.166018	0.407886
				SFGS3-4	0.115445	0.080202	0.15057	0.277747	0.055478		SAC	0.116781	0.234543
				SFGS5-6	0.094776	0.12858	0.173139	0.133498	0.171552
				SGC	0.170865	0.325107	0.414968	0.402637	0.390453
				SAC	0.158514	0.214288	0.14992	0.088001	0.229085
											5g right	axon
												Con.	Ipsi.
											OTAOS	0.003372	0.040278
											Hyp	0.194499	0.104462
											Teg	0.30257	0.014681
											TS	0.076414	0.443995
											IN	0.081473	0
											Rh1	0.179923	0.265695
											Rh2	0.040698	0.049019
											Rh3	0.049268	0.041777
											Rh4	0.027018	0.024089
											Rh5	0.025443	0.010254
											Rh6	0.019324	0.00575

## Sheet: Fig6
6b											6i
A list of enriched genes in the neurons from left habenula, right habenula and midbrain region.										A list of enriched biological pathways in the neurons from left habenula, right habenula and midbrain region.
	p_val	avg_log2FC	pct.1	pct.2	p_val_adj	cluster	gene				Cluster	ID	Description	GeneRatio	BgRatio	pvalue	p.adjust	qvalue	geneID	Count
stmn1b	9.34384776257207e-16	1.63788	1	0.973	1.32318228165783e-11	midbrain	stmn1b			1	midbrain	GO:0007268	chemical synaptic transmission	21/215	375/18042	4.65925121716733e-09	2.21667178986813e-06	1.88360650395416e-06	100005675/58038/768183/562059/574003/30712/567877/569528/797331/30676/327082/572215/449864/556582/100330365/564883/563297/570672/100000981/553402/566397	21
gata2a	4.79665054374701e-11	7.10177	0.444	0.062	6.79253683500015e-07	midbrain	gata2a			2	midbrain	GO:0098916	anterograde trans-synaptic signaling	21/215	375/18042	4.65925121716733e-09	2.21667178986813e-06	1.88360650395416e-06	100005675/58038/768183/562059/574003/30712/567877/569528/797331/30676/327082/572215/449864/556582/100330365/564883/563297/570672/100000981/553402/566397	21
rbfox1	2.98059073548638e-10	3.70762	0.733	0.366	4.22081454052226e-06	midbrain	rbfox1			3	midbrain	GO:0099537	trans-synaptic signaling	21/215	378/18042	5.36291562064871e-09	2.21667178986813e-06	1.88360650395416e-06	100005675/58038/768183/562059/574003/30712/567877/569528/797331/30676/327082/572215/449864/556582/100330365/564883/563297/570672/100000981/553402/566397	21
BX548011.1	1.30813469284869e-09	2.1717	0.978	0.973	1.85244953854302e-05	midbrain	BX548011.1			4	midbrain	GO:0099536	synaptic signaling	21/215	389/18042	8.87676181040748e-09	2.75179616122632e-06	2.33832594005734e-06	100005675/58038/768183/562059/574003/30712/567877/569528/797331/30676/327082/572215/449864/556582/100330365/564883/563297/570672/100000981/553402/566397	21
gata3	1.47355582838376e-08	3.04333	0.622	0.312	0.00020867	midbrain	gata3			5	midbrain	GO:0007156	homophilic cell adhesion via plasma membrane adhesion molecules	14/215	172/18042	1.92148733043233e-08	4.2244656861524e-06	3.58971999307178e-06	406172/100537710/555504/503571/554013/569872/503572/554015/568198/100003438/568643/553300/30461/108191476	14
BX537263.1	1.53682539319665e-08	1.57319	1	0.991	0.00021763	midbrain	BX537263.1			6	midbrain	GO:0098742	cell-cell adhesion via plasma-membrane adhesion molecules	15/215	202/18042	2.04409629975116e-08	4.2244656861524e-06	3.58971999307178e-06	406172/100537710/555504/503571/554013/569872/503572/562531/554015/568198/100003438/568643/553300/30461/108191476	15
grin1b	2.28987544610593e-08	2.41386	0.767	0.562	0.000324269	midbrain	grin1b			7	midbrain	GO:0098609	cell-cell adhesion	19/215	385/18042	1.90633914198424e-07	3.37694362294351e-05	2.86954207688154e-05	30458/406172/100537710/555504/503571/554013/569872/503572/556842/562531/554015/368485/568198/100003438/568643/553300/30461/108191476/561971	19
ndrg2	2.44311422394059e-08	1.74422	0.956	0.875	0.000345969	midbrain	ndrg2			8	midbrain	GO:0098662	inorganic cation transmembrane transport	20/215	499/18042	2.35661974727594e-06	0.000365276	0.000310392	100005675/562059/692318/557430/436745/569528/797331/572215/100002967/359840/559096/64273/327415/564371/565419/564883/100000981/403310/103911868/30094	20
CU459186.4	3.15280168224789e-08	1.47121	0.356	0.045	0.000446468	midbrain	CU459186.4			9	midbrain	GO:0006836	neurotransmitter transport	9/215	99/18042	2.80551983956688e-06	0.000386538	0.000328459	58038/574003/692318/30712/798575/567877/327082/570672/566397	9
CABZ01020261.1	4.04517089586806e-08	2.02306	0.978	0.929	0.000572837	midbrain	CABZ01020261.1			10	midbrain	GO:0001505	regulation of neurotransmitter levels	9/215	101/18042	3.3157436202388e-06	0.000411152	0.000349375	58038/574003/30712/567877/327082/378441/570672/550403/566397	9
kdm6bb	1.83521966648992e-07	2.1801	0.789	0.464	0.00259886	midbrain	kdm6bb			11	midbrain	GO:0045055	regulated exocytosis	8/215	92/18042	1.40848942701732e-05	0.00158775	0.00134918	58038/30712/567877/327082/561429/436828/553300/566397	8
ckba	2.85021231292183e-07	1.06906	0.356	0.062	0.00403619	midbrain	ckba			12	midbrain	GO:0098656	anion transmembrane transport	9/215	125/18042	1.89762125668546e-05	0.00190468	0.00161849	768183/327067/566370/797331/30676/572215/100007289/553402/334582	9
CT583728.7	3.21316784622557e-07	2.12006	0.989	0.821	0.00455017	midbrain	CT583728.7			13	midbrain	GO:0043269	regulation of ion transport	13/215	267/18042	1.99683778489141e-05	0.00190468	0.00161849	562059/567877/569528/100002967/559096/327415/561429/564371/565419/564883/403310/103911868/566397	13
acta1a	4.14886414513827e-07	1.1823	0.544	0.223	0.00587521	midbrain	acta1a			14	midbrain	GO:1902476	chloride transmembrane transport	6/215	50/18042	2.74033805940604e-05	0.00239567	0.00203571	768183/797331/30676/572215/100007289/553402	6
stx1b	4.44469124879966e-07	1.44826	0.956	0.866	0.00629413	midbrain	stx1b			15	midbrain	GO:0007269	neurotransmitter secretion	7/215	75/18042	3.09118485283058e-05	0.00239567	0.00203571	58038/574003/30712/567877/327082/570672/566397	7
CU929418.2	4.54621145180932e-07	2.32394	1	1	0.00643789	midbrain	CU929418.2			16	midbrain	GO:0099643	signal release from synapse	7/215	75/18042	3.09118485283058e-05	0.00239567	0.00203571	58038/574003/30712/567877/327082/570672/566397	7
gabra1	6.32084571929382e-07	3.03259	0.544	0.232	0.00895095	midbrain	gabra1			17	midbrain	GO:0140352	export from cell	13/215	287/18042	4.23422394494796e-05	0.00308849	0.00262443	58038/574003/30712/567877/327082/64273/327415/561429/436828/553300/570672/566397/565852	13
nrxn3a	7.10098324968104e-07	2.22366	0.689	0.402	0.0100557	midbrain	nrxn3a			18	midbrain	GO:0060078	regulation of postsynaptic membrane potential	4/215	19/18042	6.60479654838894e-05	0.00454997	0.00386632	768183/449864/563297/553402	4
robo2	8.91945225293918e-07	4.81589	0.433	0.134	0.0126308	midbrain	robo2			19	midbrain	GO:0006887	exocytosis	10/215	185/18042	7.73339755324566e-05	0.00500131	0.00424984	58038/574003/30712/567877/327082/561429/436828/553300/566397/565852	10
dre-mir-738	9.01178048772688e-07	1.31153	0.811	0.598	0.0127616	midbrain	dre-mir-738			20	midbrain	GO:0006821	chloride transport	7/215	87/18042	8.0666316882828e-05	0.00500131	0.00424984	768183/797331/30676/572215/192124/100007289/553402	7
fat1a	1.22898038817985e-06	5.99385	0.467	0.188	0.0174036	midbrain	fat1a			21	midbrain	GO:0006820	anion transport	12/215	270/18042	0.0001001	0.00582545	0.00495015	768183/327067/566370/797331/30676/572215/192124/100007289/100073328/553402/334582/504109	12
tpma	1.5805531496083e-06	1.07352	0.533	0.223	0.0223822	midbrain	tpma			22	midbrain	GO:0048667	cell morphogenesis involved in neuron differentiation	16/215	450/18042	0.000103355	0.00582545	0.00495015	60309/30463/554232/406646/64271/567621/559096/368485/100005538/30537/170846/64270/568643/30461/100148988/564110	16
cacna1aa	1.58781972753271e-06	2.07755	0.722	0.473	0.0224851	midbrain	cacna1aa			23	midbrain	GO:0071248	cellular response to metal ion	5/215	41/18042	0.000121224	0.00653558	0.00555358	567877/30676/568003/561429/566397	5
ndufa4	1.71857628470371e-06	2.50206	0.778	0.545	0.0243368	midbrain	ndufa4			24	midbrain	GO:0098661	inorganic anion transmembrane transport	6/215	66/18042	0.000133747	0.00675962	0.00574396	768183/797331/30676/572215/100007289/553402	6
mt-co2	1.82521575877793e-06	0.590613	1	1	0.0258469	midbrain	mt-co2			25	midbrain	GO:0071241	cellular response to inorganic substance	5/215	42/18042	0.000136283	0.00675962	0.00574396	567877/30676/568003/561429/566397	5
si:ch73-233f7.1	2.16865047476027e-06	4.01277	0.311	0.062	0.0307103	midbrain	si:ch73-233f7.1			26	midbrain	GO:0048812	neuron projection morphogenesis	16/215	468/18042	0.000162051	0.00762502	0.00647932	60309/30463/554232/406646/64271/567621/559096/100535812/368485/100005538/170846/64270/568643/30461/100148988/564110	16
zc4h2	2.75788090375688e-06	1.29834	0.922	0.768	0.0390544	midbrain	zc4h2			27	midbrain	GO:0120039	plasma membrane bounded cell projection morphogenesis	16/215	469/18042	0.000166029	0.00762502	0.00647932	60309/30463/554232/406646/64271/567621/559096/100535812/368485/100005538/170846/64270/568643/30461/100148988/564110	16
stxbp1a	3.05572117489779e-06	1.24667	0.989	0.884	0.0432721	midbrain	stxbp1a			28	midbrain	GO:0071805	potassium ion transmembrane transport	9/215	166/18042	0.000172535	0.00764083	0.00649276	797331/572215/100002967/559096/64273/327415/564371/565419/103911868	9
pvalb6	3.39954405701059e-06	3.75346	0.622	0.393	0.0481409	midbrain	pvalb6			29	midbrain	GO:0048858	cell projection morphogenesis	16/215	473/18042	0.000182805	0.00781649	0.00664203	60309/30463/554232/406646/64271/567621/559096/100535812/368485/100005538/170846/64270/568643/30461/100148988/564110	16
slc25a4	3.50302846577202e-06	0.67999	0.3	0.054	0.0496064	midbrain	slc25a4			30	midbrain	GO:0032990	cell part morphogenesis	16/215	480/18042	0.000215735	0.00891705	0.00757722	60309/30463/554232/406646/64271/567621/559096/100535812/368485/100005538/170846/64270/568643/30461/100148988/564110	16
cbfa2t3	3.56467163828844e-06	3.20124	0.467	0.188	0.0504793	midbrain	cbfa2t3			31	midbrain	GO:0023061	signal release	8/215	137/18042	0.000239481	0.00957923	0.00813991	58038/574003/30712/567877/327082/561429/570672/566397	8
BX537263.2	3.71379642409035e-06	0.627565	1	1	0.0525911	midbrain	BX537263.2			32	midbrain	GO:0051259	protein complex oligomerization	7/215	109/18042	0.000329927	0.0123677	0.0105094	768183/559096/327415/564371/565419/553402/564110	7
slc6a1a	4.03686285067604e-06	1.59712	0.789	0.705	0.057166	midbrain	slc6a1a			33	midbrain	GO:0050808	synapse organization	8/215	144/18042	0.000335817	0.0123677	0.0105094	323487/565842/100007749/100005518/368485/555470/403310/445478	8
CU302436.5	4.09047087922498e-06	2.09819	0.222	0.018	0.0579252	midbrain	CU302436.5			34	midbrain	GO:0016339	calcium-dependent cell-cell adhesion via plasma membrane cell adhesion molecules	3/215	12/18042	0.000339113	0.0123677	0.0105094	406172/553300/30461	3
CU457819.1	4.47624904253992e-06	0.921482	0.367	0.098	0.0633882	midbrain	CU457819.1			35	midbrain	GO:0032940	secretion by cell	11/215	265/18042	0.000350023	0.0124008	0.0105375	58038/574003/30712/567877/327082/561429/436828/553300/570672/566397/565852	11
pcdh7b	5.89144324907609e-06	4.51608	0.411	0.152	0.0834287	midbrain	pcdh7b			36	midbrain	GO:0140029	exocytic process	5/215	52/18042	0.000378069	0.0130224	0.0110657	58038/574003/30712/327082/565852	5
ndrg4	6.26083344785148e-06	2.13333	0.756	0.545	0.0886597	midbrain	ndrg4			37	midbrain	GO:0034765	regulation of ion transmembrane transport	10/215	228/18042	0.00042127	0.0141183	0.0119969	562059/569528/100002967/559096/327415/564371/565419/564883/403310/103911868	10
pclob	6.85130745954489e-06	1.49622	0.844	0.598	0.0970214	midbrain	pclob			38	midbrain	GO:0060291	long-term synaptic potentiation	3/215	13/18042	0.000436981	0.0142423	0.0121023	449864/563297/566397	3
EIF1B	7.92940205576266e-06	0.605993	0.989	0.866	0.112288	midbrain	EIF1B			39	midbrain	GO:0006813	potassium ion transport	9/215	189/18042	0.000450744	0.0142423	0.0121023	797331/572215/100002967/559096/64273/327415/564371/565419/103911868	9
prmt1	1.30581547534296e-05	1.50798	0.878	0.732	0.184917	midbrain	prmt1			40	midbrain	GO:0099072	regulation of postsynaptic membrane neurotransmitter receptor levels	4/215	31/18042	0.000479362	0.0142423	0.0121023	58038/100007749/555470/564883	4
lhx1a	1.44692036141923e-05	3.31	0.511	0.277	0.204898	midbrain	lhx1a			41	midbrain	GO:0015698	inorganic anion transport	7/215	116/18042	0.000481373	0.0142423	0.0121023	768183/797331/30676/572215/192124/100007289/553402	7
snap25a	1.93409649826411e-05	1.24149	0.989	0.902	0.273887	midbrain	snap25a			42	midbrain	GO:0070588	calcium ion transmembrane transport	8/215	152/18042	0.000482401	0.0142423	0.0121023	100005675/562059/557430/436745/569528/564883/100000981/403310	8
slc25a6	2.03992339127942e-05	0.979676	0.344	0.089	0.288874	midbrain	slc25a6			43	midbrain	GO:0051049	regulation of transport	15/215	467/18042	0.000500399	0.0144301	0.0122619	58038/562059/567877/569528/100002967/559096/327415/561429/564371/565419/564883/403310/103911868/566397/569425	15
CAMK2N1	2.1303770945763e-05	2.22844	0.622	0.393	0.301683	midbrain	CAMK2N1			44	midbrain	GO:0034762	regulation of transmembrane transport	10/215	236/18042	0.000551653	0.0155466	0.0132106	562059/569528/100002967/559096/327415/564371/565419/564883/403310/103911868	10
fam168a	2.20054890570746e-05	1.60372	0.867	0.598	0.31162	midbrain	fam168a			45	midbrain	GO:0046903	secretion	11/215	284/18042	0.000625133	0.0172259	0.0146376	58038/574003/30712/567877/327082/561429/436828/553300/570672/566397/565852	11
AL772314.1	2.36824558974117e-05	1.56481	0.767	0.634	0.335367	midbrain	AL772314.1			46	midbrain	GO:0098953	receptor diffusion trapping	3/215	15/18042	0.000683067	0.0176459	0.0149945	100007749/555470/564883	3
rbfox3a	2.40098926106892e-05	2.7056	0.511	0.268	0.340004	midbrain	rbfox3a			47	midbrain	GO:0098970	postsynaptic neurotransmitter receptor diffusion trapping	3/215	15/18042	0.000683067	0.0176459	0.0149945	100007749/555470/564883	3
slc32a1	2.89769090038252e-05	2.34223	0.633	0.411	0.410342	midbrain	slc32a1			48	midbrain	GO:0099628	neurotransmitter receptor diffusion trapping	3/215	15/18042	0.000683067	0.0176459	0.0149945	100007749/555470/564883	3
phf12b	3.21651622968577e-05	6.04044	0.3	0.089	0.455491	midbrain	phf12b			49	midbrain	GO:0048562	embryonic organ morphogenesis	14/215	433/18042	0.000720221	0.018226	0.0154875	30458/406172/692305/140618/64271/553422/321947/393875/791855/30125/266988/30537/30602/445473	14
CR847531.1	3.22307815866566e-05	2.97298	0.478	0.232	0.45642	midbrain	CR847531.1			50	midbrain	GO:0050806	positive regulation of synaptic transmission	4/215	35/18042	0.000768548	0.0186863	0.0158786	449864/564883/563297/566397	4
tns1a	3.46604827172739e-05	1.83625	0.456	0.205	0.490827	midbrain	tns1a			51	midbrain	GO:0071277	cellular response to calcium ion	4/215	35/18042	0.000768548	0.0186863	0.0158786	567877/568003/561429/566397	4
atp2b2	3.61463883109882e-05	1.71949	0.778	0.589	0.511869	midbrain	atp2b2			52	midbrain	GO:0007214	gamma-aminobutyric acid signaling pathway	3/215	16/18042	0.000833337	0.0198719	0.016886	768183/327650/553402	3
atp2b3a	3.71081671601733e-05	2.28804	0.567	0.321	0.525489	midbrain	atp2b3a			53	midbrain	GO:0007528	neuromuscular junction development	4/215	37/18042	0.000951564	0.022263	0.0189179	323487/100007749/100005518/555470	4
syt2a	3.89251087424281e-05	4.27931	0.456	0.241	0.551218	midbrain	syt2a			54	midbrain	GO:0048670	regulation of collateral sprouting	3/215	17/18042	0.00100305	0.0230331	0.0195723	60309/64271/64270	3
cacna1ab	3.9140360766959e-05	2.52188	0.489	0.25	0.554267	midbrain	cacna1ab			55	midbrain	GO:0051592	response to calcium ion	4/215	38/18042	0.00105368	0.0237557	0.0201863	567877/568003/561429/566397	4
slc12a5b	4.34346869041093e-05	3.26865	0.489	0.232	0.615079	midbrain	slc12a5b			56	midbrain	GO:0017156	calcium-ion regulated exocytosis	4/215	39/18042	0.00116325	0.0257576	0.0218874	567877/561429/553300/566397	4
ckmt1	5.46885720310837e-05	1.536	0.8	0.625	0.774445	midbrain	ckmt1			57	midbrain	GO:0034330	cell junction organization	10/215	263/18042	0.00126085	0.0271232	0.0230478	323487/565842/100007749/100005518/368485/555470/553300/30461/403310/445478	10
ephb2b	5.62627912217729e-05	5.21382	0.344	0.116	0.796737	midbrain	ephb2b			58	midbrain	GO:0007409	axonogenesis	13/215	409/18042	0.0012944	0.0271232	0.0230478	60309/30463/554232/406646/64271/567621/559096/100005538/170846/64270/568643/30461/100148988	13
arf6b	5.67835602981779e-05	5.03978	0.311	0.089	0.804112	midbrain	arf6b			59	midbrain	GO:0007411	axon guidance	10/215	264/18042	0.00129714	0.0271232	0.0230478	60309/30463/554232/64271/559096/100005538/64270/568643/30461/100148988	10
kcnip1b	5.71489846742567e-05	2.77127	0.433	0.214	0.809287	midbrain	kcnip1b			60	midbrain	GO:0007626	locomotory behavior	6/215	101/18042	0.00132182	0.0271232	0.0230478	768183/30712/569528/100000981/335836/494487	6
pcdh1gc5	5.94250717262308e-05	1.33337	0.356	0.116	0.841518	midbrain	pcdh1gc5			61	midbrain	GO:0097485	neuron projection guidance	10/215	265/18042	0.00133429	0.0271232	0.0230478	60309/30463/554232/64271/559096/100005538/64270/568643/30461/100148988	10
HIST1H3I	5.99779897408376e-05	3.31841	0.278	0.071	0.849348	midbrain	HIST1H3I			62	midbrain	GO:0006816	calcium ion transport	8/215	179/18042	0.00139822	0.0272391	0.0231463	100005675/562059/557430/436745/569528/564883/100000981/403310	8
glra1	6.52657532910369e-05	1.7649	0.367	0.134	0.924228	midbrain	glra1			63	midbrain	GO:0048668	collateral sprouting	3/215	19/18042	0.00140447	0.0272391	0.0231463	60309/64271/64270	3
napab	7.19553645421816e-05	4.49825	0.133	0	1	midbrain	napab			64	midbrain	GO:0097120	receptor localization to synapse	4/215	41/18042	0.00140589	0.0272391	0.0231463	58038/100007749/555470/564883	4
hpca	8.03372537757006e-05	1.3658	0.733	0.438	1	midbrain	hpca			65	midbrain	GO:0048596	embryonic camera-type eye morphogenesis	4/215	44/18042	0.00183288	0.0349657	0.0297119	406172/64271/393875/30602	4
acta1b	8.34977116441803e-05	4.33807	0.389	0.152	1	midbrain	acta1b			66	midbrain	GO:0061386	closure of optic fissure	3/215	21/18042	0.00189418	0.0355876	0.0302404	406172/393875/30602	3
tmem59l	8.8975887182412e-05	1.28114	0.889	0.759	1	midbrain	tmem59l			67	midbrain	GO:0010035	response to inorganic substance	6/215	110/18042	0.00204533	0.0378538	0.0321661	567877/30676/568003/561429/563926/566397	6
tmed4	0.000102039	3.37761	0.378	0.161	1	midbrain	tmed4			68	midbrain	GO:0061564	axon development	13/215	439/18042	0.0024126	0.0439037	0.037307	60309/30463/554232/406646/64271/567621/559096/100005538/170846/64270/568643/30461/100148988	13
roraa	0.000125455	4.74438	0.5	0.295	1	midbrain	roraa			69	midbrain	GO:0000122	negative regulation of transcription by RNA polymerase II	8/215	196/18042	0.00246914	0.0439037	0.037307	30458/325296/568996/30418/569047/563926/30602/494487	8
ywhag2	0.000128752	0.948842	0.989	0.964	1	midbrain	ywhag2			70	midbrain	GO:0043113	receptor clustering	3/215	23/18042	0.00247844	0.0439037	0.037307	564112/100007749/555470	3
gpatch8	0.000130259	1.48635	0.756	0.598	1	midbrain	gpatch8			71	midbrain	GO:0002072	optic cup morphogenesis involved in camera-type eye development	3/215	24/18042	0.00280781	0.0490379	0.0416697	406172/393875/30602	3
fam131bb	0.000130411	2.20449	0.267	0.071	1	midbrain	fam131bb			72	lHb	GO:0043043	peptide biosynthetic process	27/378	460/18042	1.59542577035944e-06	0.00278561	0.00274413	100320270/550455/378961/326857/415168/386634/553665/336812/560828/406387/449918/336662/541330/415169/415150/393815/325618/336712/767758/415159/393715/557270/336719/565000/436758/336702/550245	27
slc12a5a	0.000142226	1.92453	0.522	0.277	1	midbrain	slc12a5a			73	lHb	GO:0006412	translation	26/378	455/18042	4.06613097963819e-06	0.00354973	0.00349687	100320270/550455/378961/415168/386634/553665/336812/560828/406387/449918/336662/541330/415169/415150/393815/325618/336712/767758/415159/393715/557270/336719/565000/436758/336702/550245	26
ank1b	0.000148147	0.880757	0.411	0.179	1	midbrain	ank1b			74	lHb	GO:0006457	protein folding	12/378	129/18042	1.73832819073704e-05	0.0074711	0.00735985	30671/327244/192326/792752/565155/560210/321315/445177/406773/282676/100535101/321945	12
kcnh8	0.000150201	8.57482	0.122	0	1	midbrain	kcnh8			75	lHb	GO:0051085	chaperone cofactor-dependent protein refolding	6/378	28/18042	2.07257166403946e-05	0.0074711	0.00735985	30671/327244/792752/560210/445177/100535101	6
foxa2	0.000150282	9.35599	0.122	0	1	midbrain	foxa2			76	lHb	GO:0006458	'de novo' protein folding	6/378	29/18042	2.56738973390502e-05	0.0074711	0.00735985	30671/327244/792752/560210/445177/100535101	6
CT025912.1	0.000150331	2.89832	0.122	0	1	midbrain	CT025912.1			77	lHb	GO:0051084	'de novo' posttranslational protein folding	6/378	29/18042	2.56738973390502e-05	0.0074711	0.00735985	30671/327244/792752/560210/445177/100535101	6
isoc2	0.00015038	7.68564	0.122	0	1	midbrain	isoc2			78	lHb	GO:0035967	cellular response to topologically incorrect protein	8/378	60/18042	3.40709619685935e-05	0.00835922	0.00823474	30671/792752/405879/560210/405842/140614/282676/100535101	8
snrpd3	0.000156395	0.766405	0.322	0.107	1	midbrain	snrpd3			79	lHb	GO:0034620	cellular response to unfolded protein	7/378	45/18042	3.83011391938906e-05	0.00835922	0.00823474	30671/405879/560210/405842/140614/282676/100535101	7
si:dkey-7j14.5	0.000159829	1.19287	0.622	0.393	1	midbrain	si:dkey-7j14.5			80	lHb	GO:0008637	apoptotic mitochondrial changes	5/378	20/18042	4.70231900259359e-05	0.0091225	0.00898665	58081/402792/724005/751765/282676	5
tfap2a	0.000165382	9.27171	0.211	0.045	1	midbrain	tfap2a			81	lHb	GO:0035966	response to topologically incorrect protein	8/378	65/18042	6.13649624358041e-05	0.0107143	0.0105548	30671/792752/405879/560210/405842/140614/282676/100535101	8
actc1b	0.00017499	2.19437	0.389	0.152	1	midbrain	actc1b			82	lHb	GO:0006986	response to unfolded protein	7/378	50/18042	7.70590176332062e-05	0.0115431	0.0113712	30671/405879/560210/405842/140614/282676/100535101	7
ppp2r5b	0.000176781	2.65999	0.422	0.188	1	midbrain	ppp2r5b			83	lHb	GO:0042026	protein refolding	4/378	12/18042	8.21648060771034e-05	0.0115431	0.0113712	30671/560210/282676/100535101	4
pcdh1g29	0.000182086	1.93292	0.444	0.214	1	midbrain	pcdh1g29			84	lHb	GO:0010038	response to metal ion	9/378	87/18042	8.59454224397122e-05	0.0115431	0.0113712	30553/58081/565225/560210/552960/324841/335357/101886563/415105	9
smarcb1b	0.000190688	6.07528	0.2	0.036	1	midbrain	smarcb1b			85	lHb	GO:0061077	chaperone-mediated protein folding	6/378	40/18042	0.000170823	0.0213041	0.0209869	30671/327244/792752/560210/445177/100535101	6
CT583728.1	0.000193078	1.37158	0.678	0.438	1	midbrain	CT583728.1			86	lHb	GO:0006613	cotranslational protein targeting to membrane	4/378	17/18042	0.000363565	0.042319	0.0416888	337190/394087/266757/192298	4
zfpm2a	0.000196485	1.71805	0.244	0.062	1	midbrain	zfpm2a			87	rHb	GO:0017156	calcium-ion regulated exocytosis	8/224	39/18042	2.20092756263682e-08	2.91182716536851e-05	2.6133118848993e-05	407617/100149357/564226/562928/557421/100333933/445476/436736	8
tuba8l	0.000200619	0.652673	0.3	0.089	1	midbrain	tuba8l			88	rHb	GO:0045055	regulated exocytosis	10/224	92/18042	2.11145373173076e-07	0.000139673	0.000125354	407617/100149357/564226/562928/557421/100333933/447892/321107/445476/436736	10
cs	0.000203013	1.92399	0.578	0.357	1	midbrain	cs			89	rHb	GO:0048667	cell morphogenesis involved in neuron differentiation	20/224	450/18042	9.15637995848577e-07	0.000372433	0.000334252	405901/550405/80353/30770/405902/100005603/558069/556123/30155/100000075/560653/567064/407978/565373/373865/402947/30728/402973/436764/494151	20
ypel2b	0.000207292	1.85802	0.322	0.107	1	midbrain	ypel2b			90	rHb	GO:0010038	response to metal ion	9/224	87/18042	1.32234655565429e-06	0.000372433	0.000334252	560210/564226/100126123/335916/562928/30591/100034637/445476/436736	9
fam136a	0.00022731	1.68683	0.344	0.125	1	midbrain	fam136a			91	rHb	GO:0048812	neuron projection morphogenesis	20/224	468/18042	1.67542161999106e-06	0.000372433	0.000334252	405901/550405/80353/30770/436780/405902/100005603/558069/556123/30155/100000075/560653/567064/565373/373865/402947/30728/402973/436764/494151	20
eif3s6ip	0.000235932	0.785042	0.589	0.312	1	midbrain	eif3s6ip			92	rHb	GO:0120039	plasma membrane bounded cell projection morphogenesis	20/224	469/18042	1.73100631111437e-06	0.000372433	0.000334252	405901/550405/80353/30770/436780/405902/100005603/558069/556123/30155/100000075/560653/567064/565373/373865/402947/30728/402973/436764/494151	20
atp6v1b2	0.000250104	1.07711	0.933	0.795	1	midbrain	atp6v1b2			93	rHb	GO:0048858	cell projection morphogenesis	20/224	473/18042	1.97054539059978e-06	0.000372433	0.000334252	405901/550405/80353/30770/436780/405902/100005603/558069/556123/30155/100000075/560653/567064/565373/373865/402947/30728/402973/436764/494151	20
epha4a	0.000266366	7.17193	0.189	0.036	1	midbrain	epha4a			94	rHb	GO:0032990	cell part morphogenesis	20/224	480/18042	2.46341309077986e-06	0.000407387	0.000365622	405901/550405/80353/30770/436780/405902/100005603/558069/556123/30155/100000075/560653/567064/565373/373865/402947/30728/402973/436764/494151	20
rgs7bpa	0.000275923	1.59538	0.3	0.107	1	midbrain	rgs7bpa			95	rHb	GO:0007411	axon guidance	14/224	264/18042	5.76708022368974e-06	0.000733009	0.000657862	405901/550405/80353/30770/405902/556123/30155/100000075/560653/567064/402947/30728/402973/494151	14
tubb5	0.000300255	1.02045	0.711	0.545	1	midbrain	tubb5			96	rHb	GO:0097485	neuron projection guidance	14/224	265/18042	6.02266996857715e-06	0.000733009	0.000657862	405901/550405/80353/30770/405902/556123/30155/100000075/560653/567064/402947/30728/402973/494151	14
tiam1a	0.000312356	6.96873	0.111	0	1	midbrain	tiam1a			97	rHb	GO:0017157	regulation of exocytosis	8/224	79/18042	6.09455312888848e-06	0.000733009	0.000657862	407617/564226/562928/557421/100333933/321107/445476/436736	8
si:zfos-1069f5.1	0.000312535	6.19421	0.111	0	1	midbrain	si:zfos-1069f5.1			98	rHb	GO:0023061	signal release	10/224	137/18042	8.2617312723488e-06	0.000876894	0.000786996	407617/100149357/564226/562928/100333933/447892/321107/100006275/445476/436736	10
BX005121.1	0.000312568	2.40296	0.111	0	1	midbrain	BX005121.1			99	rHb	GO:1903305	regulation of regulated secretory pathway	6/224	40/18042	9.23920259545526e-06	0.000876894	0.000786996	564226/562928/557421/321107/445476/436736	6
edil3a	0.00032005	3.5777	0.444	0.25	1	midbrain	edil3a			100	rHb	GO:0010035	response to inorganic substance	9/224	110/18042	9.35466622225611e-06	0.000876894	0.000786996	560210/564226/100126123/335916/562928/30591/100034637/445476/436736	9
camta1b	0.000321625	0.834822	0.689	0.482	1	midbrain	camta1b			101	rHb	GO:0061564	axon development	18/224	439/18042	9.9421094895691e-06	0.000876894	0.000786996	405901/550405/80353/30770/405902/100005603/556123/30155/100000075/560653/567064/565373/402947/30728/548607/402973/436764/494151	18
sh3pxd2aa	0.000345238	2.67167	0.3	0.107	1	midbrain	sh3pxd2aa			102	rHb	GO:0007409	axonogenesis	17/224	409/18042	1.48254959105387e-05	0.00122588	0.00110021	405901/550405/80353/30770/405902/100005603/556123/30155/100000075/560653/567064/565373/402947/30728/402973/436764/494151	17
igsf21a	0.000348332	3.02766	0.411	0.196	1	midbrain	igsf21a			103	rHb	GO:0006887	exocytosis	11/224	185/18042	2.0526575673732e-05	0.00158424	0.00142183	407617/567605/100149357/564226/562928/557421/100333933/447892/321107/445476/436736	11
CSMD3 (1 of many)	0.000359138	1.777	0.456	0.232	1	midbrain	CSMD3 (1 of many)			104	rHb	GO:0017158	regulation of calcium ion-dependent exocytosis	5/224	28/18042	2.19634825759786e-05	0.00158424	0.00142183	564226/562928/557421/445476/436736	5
chd5	0.000365133	1.7742	0.356	0.143	1	midbrain	chd5			105	rHb	GO:0051049	regulation of transport	18/224	467/18042	2.27517730579791e-05	0.00158424	0.00142183	407617/564015/436925/564226/562928/557421/751108/100005402/100333933/387365/321107/565014/100003278/100331116/557095/100331767/445476/436736	18
si:dkey-90l23.1	0.000387417	0.826716	0.8	0.705	1	midbrain	si:dkey-90l23.1			106	rHb	GO:0043269	regulation of ion transport	13/224	267/18042	3.07116574925194e-05	0.00203158	0.0018233	564015/436925/564226/562928/557421/100005402/565014/100003278/100331116/557095/100331767/445476/436736	13
kcnc3a	0.000392629	3.50692	0.344	0.134	1	midbrain	kcnc3a			107	rHb	GO:0006836	neurotransmitter transport	8/224	99/18042	3.23402818454581e-05	0.00203744	0.00182856	407617/100149357/100149756/100333933/447892/321107/492490/436736	8
CR456642.1	0.000451651	1.88093	0.333	0.125	1	midbrain	CR456642.1			108	rHb	GO:0016079	synaptic vesicle exocytosis	6/224	55/18042	5.97570150984533e-05	0.00348184	0.00312489	407617/100149357/100333933/447892/321107/436736	6
SMARCA4	0.000459098	2.677	0.633	0.464	1	midbrain	SMARCA4			109	rHb	GO:0060627	regulation of vesicle-mediated transport	9/224	139/18042	6.0530939327465e-05	0.00348184	0.00312489	407617/564226/562928/557421/100333933/387365/321107/445476/436736	9
frmpd3	0.000460942	1.69886	0.5	0.277	1	midbrain	frmpd3			110	rHb	GO:0140352	export from cell	13/224	287/18042	6.4531138276564e-05	0.00355728	0.00319259	407617/567605/100149357/564226/562928/557421/100333933/447892/321107/100006275/445476/553740/436736	13
nyap2b	0.000462714	6.19757	0.167	0.027	1	midbrain	nyap2b			111	rHb	GO:0071277	cellular response to calcium ion	5/224	35/18042	6.75951558539303e-05	0.00357714	0.00321041	564226/562928/100034637/445476/436736	5
nova2	0.000510498	0.917491	0.967	0.812	1	midbrain	nova2			112	rHb	GO:0051592	response to calcium ion	5/224	38/18042	0.000101399	0.00515964	0.00463068	564226/562928/100034637/445476/436736	5
aff2	0.000512537	2.02928	0.589	0.429	1	midbrain	aff2			113	rHb	GO:0099536	synaptic signaling	15/224	389/18042	0.000110299	0.00540464	0.00485056	407617/100149357/100005589/436925/100149756/336153/571372/100148835/100333933/447892/565373/321107/100003278/100331116/436736	15
vsnl1b	0.000514646	1.80207	0.6	0.411	1	midbrain	vsnl1b			114	rHb	GO:0009408	response to heat	4/224	21/18042	0.000117271	0.00554107	0.00497301	565155/560210/100126123/30591	4
pcdh1gc6	0.000519273	2.74511	0.356	0.152	1	midbrain	pcdh1gc6			115	rHb	GO:0032940	secretion by cell	12/224	265/18042	0.000123671	0.00564198	0.00506357	407617/567605/100149357/564226/562928/557421/100333933/447892/321107/100006275/445476/436736	12
fndc4b	0.000527688	2.47327	0.556	0.384	1	midbrain	fndc4b			116	rHb	GO:0071248	cellular response to metal ion	5/224	41/18042	0.000146878	0.00647734	0.00581329	564226/562928/100034637/445476/436736	5
magi2a	0.00053015	2.96615	0.367	0.17	1	midbrain	magi2a			117	rHb	GO:2001257	regulation of cation channel activity	6/224	65/18042	0.00015358	0.00655441	0.00588246	564015/436925/557421/100005402/100003278/100331116	6
ndufb6	0.000552331	1.82503	0.522	0.304	1	midbrain	ndufb6			118	rHb	GO:0071241	cellular response to inorganic substance	5/224	42/18042	0.000165056	0.00682401	0.00612443	564226/562928/100034637/445476/436736	5
psmc3	0.000588154	3.78155	0.4	0.188	1	midbrain	psmc3			119	rHb	GO:0099003	vesicle-mediated transport in synapse	7/224	96/18042	0.000193484	0.0075288	0.00675696	407617/100149357/100149756/100333933/447892/321107/436736	7
oip5-as1	0.000599033	1.86869	0.356	0.161	1	midbrain	oip5-as1			120	rHb	GO:0099504	synaptic vesicle cycle	7/224	96/18042	0.000193484	0.0075288	0.00675696	407617/100149357/100149756/100333933/447892/321107/436736	7
zfhx4	0.000603646	1.32225	0.767	0.652	1	midbrain	zfhx4			121	rHb	GO:0009266	response to temperature stimulus	5/224	45/18042	0.000230004	0.00830003	0.00744912	565155/560210/100126123/30591/565807	5
sox4b	0.000614095	1.07618	0.344	0.134	1	midbrain	sox4b			122	rHb	GO:0046903	secretion	12/224	284/18042	0.000235092	0.00830003	0.00744912	407617/567605/100149357/564226/562928/557421/100333933/447892/321107/100006275/445476/436736	12
grin2da	0.000626181	2.39221	0.256	0.08	1	midbrain	grin2da			123	rHb	GO:0014046	dopamine secretion	4/224	25/18042	0.000238398	0.00830003	0.00744912	564226/562928/445476/436736	4
CU914144.3	0.000647772	6.77859	0.1	0	1	midbrain	CU914144.3			124	rHb	GO:0014059	regulation of dopamine secretion	4/224	25/18042	0.000238398	0.00830003	0.00744912	564226/562928/445476/436736	4
cpne5a	0.000647772	6.59179	0.1	0	1	midbrain	cpne5a			125	rHb	GO:0007268	chemical synaptic transmission	14/224	375/18042	0.000260143	0.0085506	0.00767401	407617/100149357/100005589/436925/100149756/336153/571372/100148835/100333933/447892/321107/100003278/100331116/436736	14
nup107	0.000647772	5.45432	0.1	0	1	midbrain	nup107			126	rHb	GO:0098916	anterograde trans-synaptic signaling	14/224	375/18042	0.000260143	0.0085506	0.00767401	407617/100149357/100005589/436925/100149756/336153/571372/100148835/100333933/447892/321107/100003278/100331116/436736	14
glra3	0.000647841	6.2724	0.1	0	1	midbrain	glra3			127	rHb	GO:0001505	regulation of neurotransmitter levels	7/224	101/18042	0.000264985	0.0085506	0.00767401	407617/100149357/100005589/100333933/447892/321107/436736	7
chic1	0.000647841	6.22132	0.1	0	1	midbrain	chic1			128	rHb	GO:1903530	regulation of secretion by cell	8/224	134/18042	0.000271727	0.0085594	0.00768191	407617/564226/562928/557421/100333933/321107/445476/436736	8
BX294160.1	0.000647841	3.10247	0.1	0	1	midbrain	BX294160.1			129	rHb	GO:0099537	trans-synaptic signaling	14/224	378/18042	0.000282059	0.00867822	0.00778855	407617/100149357/100005589/436925/100149756/336153/571372/100148835/100333933/447892/321107/100003278/100331116/436736	14
dre-mir-125b-3	0.000647864	5.73456	0.1	0	1	midbrain	dre-mir-125b-3			130	rHb	GO:0015872	dopamine transport	4/224	27/18042	0.000324371	0.00931018	0.00835571	564226/562928/445476/436736	4
samm50	0.000667092	1.63377	0.244	0.071	1	midbrain	samm50			131	rHb	GO:0050432	catecholamine secretion	4/224	27/18042	0.000324371	0.00931018	0.00835571	564226/562928/445476/436736	4
CT583728.2	0.000691586	0.942285	0.556	0.375	1	midbrain	CT583728.2			132	rHb	GO:0050433	regulation of catecholamine secretion	4/224	27/18042	0.000324371	0.00931018	0.00835571	564226/562928/445476/436736	4
atp1b1b	0.000713889	0.774379	0.711	0.554	1	midbrain	atp1b1b			133	rHb	GO:0007269	neurotransmitter secretion	6/224	75/18042	0.000337784	0.00931018	0.00835571	407617/100149357/100333933/447892/321107/436736	6
gphnb	0.000767052	1.69511	0.367	0.161	1	midbrain	gphnb			134	rHb	GO:0099643	signal release from synapse	6/224	75/18042	0.000337784	0.00931018	0.00835571	407617/100149357/100333933/447892/321107/436736	6
kcnd3	0.000787215	1.13111	0.4	0.179	1	midbrain	kcnd3			135	rHb	GO:0051046	regulation of secretion	8/224	139/18042	0.000348231	0.00940223	0.00843833	407617/564226/562928/557421/100333933/321107/445476/436736	8
tln2a	0.000791588	6.07313	0.178	0.036	1	midbrain	tln2a			136	rHb	GO:1904062	regulation of cation transmembrane transport	7/224	106/18042	0.000356353	0.0094291	0.00846245	564015/436925/557421/100005402/565014/100003278/100331116	7
pvrl1b	0.000852941	2.22023	0.367	0.179	1	midbrain	pvrl1b			137	rHb	GO:0030900	forebrain development	8/224	140/18042	0.000365457	0.00948037	0.00850846	30096/550405/30679/394084/368890/100008101/373865/58077	8
grik4	0.0008752	7.83633	0.233	0.08	1	midbrain	grik4			138	rHb	GO:0042026	protein refolding	3/224	12/18042	0.000382428	0.00972986	0.00873237	100535101/30671/560210	3
psma2	0.000929171	2.20784	0.356	0.161	1	midbrain	psma2			139	rHb	GO:0035249	synaptic transmission, glutamatergic	5/224	51/18042	0.00041633	0.0103925	0.00932711	100149756/336153/100148835/100003278/100331116	5
zgc:92287	0.000932401	9.84437	0.2	0.054	1	midbrain	zgc:92287			140	rHb	GO:0051937	catecholamine transport	4/224	29/18042	0.000430532	0.010548	0.00946667	564226/562928/445476/436736	4
syt7a	0.000939733	1.6597	0.3	0.116	1	midbrain	syt7a			141	rHb	GO:0051952	regulation of amine transport	4/224	30/18042	0.000491967	0.0116227	0.0104312	564226/562928/445476/436736	4
kcnc3b	0.000970608	2.52585	0.178	0.036	1	midbrain	kcnc3b			142	rHb	GO:0099601	regulation of neurotransmitter receptor activity	4/224	30/18042	0.000491967	0.0116227	0.0104312	564015/571372/100003278/100331116	4
nr2f1a	0.000975375	0.847413	0.4	0.196	1	midbrain	nr2f1a			143	rHb	GO:0006935	chemotaxis	14/224	402/18042	0.000521972	0.0121152	0.0108732	405901/550405/80353/30770/405902/556123/30155/100000075/560653/567064/402947/30728/402973/494151	14
eno2	0.000996139	1.26646	0.689	0.589	1	midbrain	eno2			144	rHb	GO:0015837	amine transport	4/224	31/18042	0.000559393	0.0127599	0.0114518	564226/562928/445476/436736	4
adgrl1a	0.00112582	1.66173	0.389	0.188	1	midbrain	adgrl1a			145	rHb	GO:0021884	forebrain neuron development	3/224	14/18042	0.000621234	0.0139304	0.0125023	30679/368890/100008101	3
FAM13C	0.00113926	3.55769	0.267	0.098	1	midbrain	FAM13C			146	rHb	GO:0051966	regulation of synaptic transmission, glutamatergic	4/224	32/18042	0.000633132	0.0139606	0.0125293	336153/100148835/100003278/100331116	4
kcna3a	0.00114894	1.16211	0.378	0.161	1	midbrain	kcna3a			147	rHb	GO:0015844	monoamine transport	4/224	33/18042	0.000713505	0.0154749	0.0138884	564226/562928/445476/436736	4
camk2g1	0.00119926	1.6566	0.556	0.357	1	midbrain	camk2g1			148	rHb	GO:0046686	response to cadmium ion	3/224	15/18042	0.000769453	0.0164191	0.0147359	560210/100126123/335916	3
foxp1b	0.0012069	7.63996	0.133	0.018	1	midbrain	foxp1b			149	rHb	GO:0042330	taxis	14/224	419/18042	0.0007822	0.0164262	0.0147422	405901/550405/80353/30770/405902/556123/30155/100000075/560653/567064/402947/30728/402973/494151	14
si:ch73-1a9.3	0.00126222	0.593273	1	1	1	midbrain	si:ch73-1a9.3			150	rHb	GO:0032412	regulation of ion transmembrane transporter activity	6/224	92/18042	0.00100469	0.0207689	0.0186397	564015/436925/557421/100005402/100003278/100331116	6
pdzrn3b	0.00128736	8.41475	0.233	0.071	1	midbrain	pdzrn3b			151	rHb	GO:0030947	regulation of vascular endothelial growth factor receptor signaling pathway	3/224	17/18042	0.00112907	0.0226327	0.0203124	405901/405902/402973	3
ube2ql1	0.00134727	1.1612	0.589	0.348	1	midbrain	ube2ql1			152	rHb	GO:2000311	regulation of AMPA receptor activity	3/224	17/18042	0.00112907	0.0226327	0.0203124	564015/100003278/100331116	3
cmtr1	0.00136639	7.3373	0.133	0.018	1	midbrain	cmtr1			153	rHb	GO:0022898	regulation of transmembrane transporter activity	6/224	95/18042	0.0011875	0.0234487	0.0210448	564015/436925/557421/100005402/100003278/100331116	6
nr1d2a	0.00139449	1.50943	0.578	0.348	1	midbrain	nr1d2a			154	rHb	GO:0032409	regulation of transporter activity	6/224	96/18042	0.00125377	0.0243931	0.0218924	564015/436925/557421/100005402/100003278/100331116	6
CR352232.4	0.00140754	7.92532	0.111	0.009	1	midbrain	CR352232.4			155	rHb	GO:1901385	regulation of voltage-gated calcium channel activity	3/224	18/18042	0.00134253	0.0255753	0.0229534	436925/557421/100005402	3
gpr22b	0.00144464	3.1217	0.3	0.125	1	midbrain	gpr22b			156	rHb	GO:0008038	neuron recognition	4/224	39/18042	0.00135319	0.0255753	0.0229534	80353/30770/405902/402947	4
rn7sk	0.00146275	1.32285	0.867	0.812	1	midbrain	rn7sk			157	rHb	GO:0008589	regulation of smoothened signaling pathway	4/224	40/18042	0.00148907	0.0277471	0.0249025	30471/387365/58077/322041	4
pcdh1g31	0.00147304	6.47082	0.167	0.036	1	midbrain	pcdh1g31			158	rHb	GO:0038084	vascular endothelial growth factor signaling pathway	3/224	20/18042	0.0018416	0.0329553	0.0295768	405901/405902/402973	3
gdf3	0.00152366	1.23767	0.267	0.098	1	midbrain	gdf3			159	rHb	GO:0050804	modulation of chemical synaptic transmission	7/224	140/18042	0.0018433	0.0329553	0.0295768	100149357/336153/571372/100148835/321107/100003278/100331116	7
ctnnd2a	0.00152476	2.72734	0.467	0.277	1	midbrain	ctnnd2a			160	rHb	GO:0099177	regulation of trans-synaptic signaling	7/224	140/18042	0.0018433	0.0329553	0.0295768	100149357/336153/571372/100148835/321107/100003278/100331116	7
si:dkeyp-27e10.3	0.00153277	0.824015	0.622	0.411	1	midbrain	si:dkeyp-27e10.3			161	rHb	GO:0034765	regulation of ion transmembrane transport	9/224	228/18042	0.00224112	0.0395334	0.0354805	564015/436925/557421/100005402/565014/100003278/100331116/557095/100331767	9
fynrk	0.00157451	6.1351	0.389	0.179	1	midbrain	fynrk			162	rHb	GO:0010469	regulation of signaling receptor activity	4/224	46/18042	0.00250915	0.043679	0.0392011	564015/571372/100003278/100331116	4
bach2a	0.00159528	4.37368	0.2	0.054	1	midbrain	bach2a			163	rHb	GO:0034762	regulation of transmembrane transport	9/224	236/18042	0.00282407	0.0485227	0.0435482	564015/436925/557421/100005402/565014/100003278/100331116/557095/100331767	9
dynll2a	0.00160762	0.717572	0.911	0.777	1	midbrain	dynll2a
palm1b	0.00161486	1.71255	0.711	0.545	1	midbrain	palm1b
camk2g2	0.00162224	1.7294	0.456	0.277	1	midbrain	camk2g2
dyrk1b	0.00163569	1.15903	0.544	0.312	1	midbrain	dyrk1b
calm1a	0.0016419	1.02909	0.978	0.964	1	midbrain	calm1a
doc2d	0.0016496	2.68331	0.367	0.188	1	midbrain	doc2d
uqcrc2a	0.0016614	0.886175	0.456	0.25	1	midbrain	uqcrc2a
gphna	0.00167039	1.26872	0.522	0.33	1	midbrain	gphna
brsk2b	0.00169019	1.43996	0.511	0.304	1	midbrain	brsk2b
ano11	0.00182062	2.00334	0.178	0.045	1	midbrain	ano11
actc1a	0.00182088	0.599805	0.167	0.036	1	midbrain	actc1a
cox6b1	0.00185045	1.30112	0.644	0.491	1	midbrain	cox6b1
uqcrfs1	0.00186992	1.01321	0.8	0.679	1	midbrain	uqcrfs1
sox14	0.00198495	2.09773	0.144	0.027	1	midbrain	sox14
smoc2	0.00201619	7.6723	0.144	0.027	1	midbrain	smoc2
ift81	0.0020257	4.51262	0.178	0.045	1	midbrain	ift81
ubac1	0.00207326	1.28421	0.178	0.045	1	midbrain	ubac1
epha6	0.00215281	2.68446	0.289	0.125	1	midbrain	epha6
pcdh7a	0.00219979	2.2422	0.222	0.071	1	midbrain	pcdh7a
rnf103	0.00222124	2.79823	0.144	0.027	1	midbrain	rnf103
nxph1	0.00223251	2.94718	0.322	0.152	1	midbrain	nxph1
onecutl	0.00225569	2.46684	0.189	0.054	1	midbrain	onecutl
rab11bb	0.00225992	1.34972	0.433	0.25	1	midbrain	rab11bb
emx2	0.00226637	9.44696	0.2	0.062	1	midbrain	emx2
rgs3a	0.00230835	1.21146	0.578	0.366	1	midbrain	rgs3a
pcdh1g33	0.00242924	1.94967	0.344	0.161	1	midbrain	pcdh1g33
gpm6aa	0.00246923	0.681448	1	0.991	1	midbrain	gpm6aa
baiap2b	0.00249621	2.29615	0.311	0.134	1	midbrain	baiap2b
CR391920.1	0.00250055	2.30626	0.189	0.054	1	midbrain	CR391920.1
appb	0.00251646	1.11446	0.789	0.661	1	midbrain	appb
CU633832.1	0.00251887	3.48113	0.156	0.036	1	midbrain	CU633832.1
epha4b	0.00252546	1.3621	0.4	0.223	1	midbrain	epha4b
gad1b	0.0026254	1.5041	0.656	0.643	1	midbrain	gad1b
rps8b	0.00262569	1.3033	0.267	0.107	1	midbrain	rps8b
peak1	0.00272099	3.1829	0.122	0.018	1	midbrain	peak1
kcnc1a	0.00272337	1.53324	0.367	0.179	1	midbrain	kcnc1a
apba2a	0.00272917	4.08737	0.156	0.036	1	midbrain	apba2a
ndufb10	0.00279124	1.26099	0.7	0.518	1	midbrain	ndufb10
brinp3a.1	0.00292597	2.7513	0.211	0.071	1	midbrain	brinp3a.1
nat8l	0.00292608	2.90357	0.556	0.446	1	midbrain	nat8l
ahdc1	0.00296487	2.45952	0.389	0.214	1	midbrain	ahdc1
CR387933.1	0.00309224	1.51199	0.256	0.473	1	midbrain	CR387933.1
per1a	0.00312635	2.19774	0.267	0.107	1	midbrain	per1a
dscama	0.00316286	1.28109	0.678	0.527	1	midbrain	dscama
oprl1	0.00321732	1.42007	0.489	0.295	1	midbrain	oprl1
CR361551.1	0.00334053	10.8498	0.244	0.098	1	midbrain	CR361551.1
cacng3b	0.00334693	3.72075	0.267	0.125	1	midbrain	cacng3b
cbln1	0.00337142	2.10819	0.4	0.223	1	midbrain	cbln1
aatkb	0.00349975	0.616737	0.522	0.339	1	midbrain	aatkb
grin2aa	0.00352717	3.86542	0.189	0.062	1	midbrain	grin2aa
gne	0.00355171	2.51357	0.311	0.152	1	midbrain	gne
ank3a	0.0035678	0.971277	0.756	0.625	1	midbrain	ank3a
si:ch73-46j18.5	0.00358549	0.920545	0.778	0.67	1	midbrain	si:ch73-46j18.5
si:dkey-27m7.4	0.00359933	4.85661	0.167	0.045	1	midbrain	si:dkey-27m7.4
pfn2	0.00361222	0.710638	0.944	0.875	1	midbrain	pfn2
dchs1b	0.00365918	2.48924	0.244	0.098	1	midbrain	dchs1b
fzd9b	0.00370355	3.68251	0.167	0.045	1	midbrain	fzd9b
syn1	0.00374028	1.76993	0.633	0.554	1	midbrain	syn1
si:dkey-238f9.1	0.00387336	2.9956	0.256	0.107	1	midbrain	si:dkey-238f9.1
CT033809.1	0.00391632	1.99491	0.133	0.027	1	midbrain	CT033809.1
ctxn3	0.00395412	2.29019	0.178	0.054	1	midbrain	ctxn3
ZNF423	0.00402653	6.22666	0.3	0.152	1	midbrain	ZNF423
si:dkey-42p8.3	0.0041226	3.21907	0.244	0.098	1	midbrain	si:dkey-42p8.3
pank1a	0.0041251	4.94931	0.211	0.071	1	midbrain	pank1a
gchfr	0.00420617	2.52524	0.367	0.205	1	midbrain	gchfr
sox11a	0.00422489	1.55629	0.478	0.286	1	midbrain	sox11a
aplp2	0.00434788	1.47811	0.667	0.482	1	midbrain	aplp2
BX901962.2	0.00445427	1.02904	0.211	0.071	1	midbrain	BX901962.2
htr2cl1	0.00447715	7.59093	0.222	0.089	1	midbrain	htr2cl1
ralgps2	0.00451506	2.0687	0.322	0.152	1	midbrain	ralgps2
sergef	0.00469398	3.26223	0.189	0.062	1	midbrain	sergef
h2afy	0.00472495	6.02207	0.2	0.071	1	midbrain	h2afy
gnai2b	0.00475372	1.39984	0.4	0.232	1	midbrain	gnai2b
cdh11	0.00475571	1.26166	0.456	0.277	1	midbrain	cdh11
cacna1da	0.00479555	2.75591	0.289	0.134	1	midbrain	cacna1da
dock11	0.00492128	3.65577	0.189	0.062	1	midbrain	dock11
wnk2	0.00499209	2.01378	0.2	0.071	1	midbrain	wnk2
CR847844.2	0.00500752	4.72033	0.144	0.036	1	midbrain	CR847844.2
chn1	0.0050568	1.21673	0.178	0.054	1	midbrain	chn1
pcdh1g22	0.00509001	2.14241	0.244	0.098	1	midbrain	pcdh1g22
SYT2	0.00509389	3.80041	0.178	0.054	1	midbrain	SYT2
si:ch73-199e17.1	0.00513375	0.912146	0.178	0.054	1	midbrain	si:ch73-199e17.1
slc38a3a	0.00513767	1.31011	0.456	0.295	1	midbrain	slc38a3a
tfap2d	0.00520454	6.95427	0.144	0.036	1	midbrain	tfap2d
ppargc1b	0.00523705	1.16206	0.389	0.214	1	midbrain	ppargc1b
atf2	0.00523912	1.07787	0.033	0.152	1	midbrain	atf2
CT583728.21	0.00526482	1.59985	0.256	0.116	1	midbrain	CT583728.21
ptprua	0.0053125	2.68109	0.378	0.223	1	midbrain	ptprua
epb41l3a	0.00541702	4.03431	0.344	0.196	1	midbrain	epb41l3a
gad2	0.00546037	1.69552	0.711	0.652	1	midbrain	gad2
gabrg2	0.00546872	1.33298	0.467	0.312	1	midbrain	gabrg2
enc2	0.00549627	3.53236	0.144	0.036	1	midbrain	enc2
tubb2	0.00557103	0.816766	0.467	0.295	1	midbrain	tubb2
marcksl1a	0.00557495	0.991586	0.678	0.571	1	midbrain	marcksl1a
clta	0.0055934	0.648852	0.933	0.786	1	midbrain	clta
efr3ba	0.00560679	5.81019	0.222	0.089	1	midbrain	efr3ba
srm	0.00566051	1.19686	0.189	0.062	1	midbrain	srm
dclk1a	0.00572146	1.04264	0.689	0.562	1	midbrain	dclk1a
CR759841.1	0.00572899	2.45428	0.411	0.268	1	midbrain	CR759841.1
cib2	0.00584055	3.20789	0.3	0.143	1	midbrain	cib2
cdk15	0.00588882	3.62994	0.333	0.179	1	midbrain	cdk15
vldlr	0.00597211	2.0906	0.333	0.179	1	midbrain	vldlr
kalrna	0.00602898	4.25157	0.267	0.125	1	midbrain	kalrna
hsf2	0.00603389	1.06293	0.933	0.857	1	midbrain	hsf2
sacs	0.00607558	1.23296	0.144	0.036	1	midbrain	sacs
fermt1	0.00616648	0.593604	0.144	0.036	1	midbrain	fermt1
dbpb	0.00645353	3.69328	0.322	0.179	1	midbrain	dbpb
vdac1	0.00653388	0.880166	0.922	0.866	1	midbrain	vdac1
syt12	0.00661788	3.16896	0.244	0.107	1	midbrain	syt12
im:7142702	0.00664135	7.90715	0.156	0.045	1	midbrain	im:7142702
gpia	0.00667062	0.857195	0.967	0.857	1	midbrain	gpia
slc1a2b	0.00674157	1.43449	0.422	0.259	1	midbrain	slc1a2b
vsnl1a	0.00677253	1.40208	0.444	0.277	1	midbrain	vsnl1a
cnsta	0.00678944	1.93438	0.178	0.054	1	midbrain	cnsta
gria3b	0.00681411	2.67492	0.467	0.321	1	midbrain	gria3b
jph1b	0.00694638	5.90111	0.156	0.045	1	midbrain	jph1b
ywhaqa	0.00699067	0.56723	0.756	0.571	1	midbrain	ywhaqa
ndufab1b	0.00701353	1.57365	0.633	0.5	1	midbrain	ndufab1b
vcam1b	0.00712917	4.46368	0.167	0.054	1	midbrain	vcam1b
fam210aa	0.00725163	2.19106	0.156	0.045	1	midbrain	fam210aa
si:dkey-4i23.5	0.00730393	2.04822	0.156	0.045	1	midbrain	si:dkey-4i23.5
fsd1l	0.00732425	3.26648	0.167	0.054	1	midbrain	fsd1l
lmo1	0.00732494	1.79118	0.5	0.357	1	midbrain	lmo1
prmt8b	0.00735689	1.71537	0.156	0.045	1	midbrain	prmt8b
hlcs	0.00738698	2.8827	0.222	0.089	1	midbrain	hlcs
fmnl2b	0.00759333	1.3534	0.289	0.134	1	midbrain	fmnl2b
fbxl14b	0.0076919	8.2951	0.122	0.027	1	midbrain	fbxl14b
rcan3	0.00775615	1.94582	0.422	0.277	1	midbrain	rcan3
vps11	0.00778553	2.90427	0.211	0.08	1	midbrain	vps11
plppr3b	0.00798854	1.37377	0.5	0.312	1	midbrain	plppr3b
zdhhc8b	0.00814728	1.07203	0.122	0.027	1	midbrain	zdhhc8b
zgc:195173	0.00841613	5.92369	0.122	0.027	1	midbrain	zgc:195173
tox2	0.00853986	2.25741	0.344	0.196	1	midbrain	tox2
fam188a	0.00888065	2.0698	0.422	0.268	1	midbrain	fam188a
taf3	0.00888846	1.62991	0.244	0.107	1	midbrain	taf3
myo6a	0.00893659	0.712	0.411	0.223	1	midbrain	myo6a
trib2	0.00905943	0.989868	0.656	0.5	1	midbrain	trib2
mast1a	0.0091423	3.92153	0.2	0.08	1	midbrain	mast1a
CR936442.1	0.00915223	4.66798	0.2	0.08	1	midbrain	CR936442.1
slc39a7	0.00939265	3.12723	0.178	0.062	1	midbrain	slc39a7
luzp2	0.00946995	2.6557	0.411	0.286	1	midbrain	luzp2
IGLON5	0.00955424	1.47186	0.5	0.366	1	midbrain	IGLON5
tgif1	0.00958598	0.712467	0.256	0.116	1	midbrain	tgif1
slc36a4	0.00968883	0.962951	0.2	0.071	1	midbrain	slc36a4
nr1d1	0.00977986	1.4367	0.433	0.25	1	midbrain	nr1d1
si:ch73-215d9.1	0.00979328	3.47706	0.133	0.036	1	midbrain	si:ch73-215d9.1
hlfb	1.17166460448088e-08	6.41363	0.375	0.065	0.000165919	midbrain	hlfb
rasd1	1.36831724434932e-08	1.98015	0.854	0.5	0.000193767	midbrain	rasd1
hpcal1	1.4838457862182e-08	4.99605	0.333	0.045	0.000210127	midbrain	hpcal1
foxp1a	4.61199367129368e-07	2.40196	0.354	0.071	0.00653104	midbrain	foxp1a
nocta	4.70725341593234e-07	2.20769	0.333	0.058	0.00666594	midbrain	nocta
sqlea	5.08556289753014e-07	6.67365	0.229	0.019	0.00720167	midbrain	sqlea
sipa1l1	6.21208633032377e-07	0.503334	0.646	0.279	0.00879694	midbrain	sipa1l1
adcyap1a	8.01978839370289e-07	11.3863	0.354	0.078	0.0113568	midbrain	adcyap1a
smarcal1	1.21799830921385e-06	2.10556	0.271	0.039	0.0172481	midbrain	smarcal1
pam	1.36048767926786e-06	1.65512	0.833	0.558	0.0192659	midbrain	pam
mc3r	1.53973318262206e-06	7.50697	0.146	0	0.0218042	midbrain	mc3r
nrn1la	1.75754763060482e-06	3.39376	0.708	0.39	0.0248886	midbrain	nrn1la
vps8	1.97377865522786e-06	1.60385	0.562	0.227	0.0279507	midbrain	vps8
scg3	2.1283825010616e-06	2.24771	0.729	0.409	0.03014	midbrain	scg3
nrp1a	2.48792184314701e-06	2.17563	0.771	0.403	0.0352315	midbrain	nrp1a
pomt2	2.51754409352365e-06	8.48552	0.167	0.006	0.0356509	midbrain	pomt2
reep5	2.62856401583161e-06	0.971039	0.854	0.519	0.0372231	midbrain	reep5
skap1	2.90752226541839e-06	2.20692	0.208	0.019	0.0411734	midbrain	skap1
BX571811.1	3.82850183247408e-06	4.99015	0.188	0.013	0.0542154	midbrain	BX571811.1
npas2	4.18576591073867e-06	1.762	0.292	0.058	0.0592746	midbrain	npas2
lrrc38a	4.33836313360756e-06	2.75858	0.271	0.045	0.0614356	midbrain	lrrc38a
pgm1	4.4430114365106e-06	2.29669	0.688	0.377	0.0629175	midbrain	pgm1
ubb	5.39783830215895e-06	0.930955	0.979	0.987	0.0764388	midbrain	ubb
iqsec2b	6.7434891568779e-06	2.34454	0.771	0.5	0.0954945	midbrain	iqsec2b
rusc2	8.40823386194288e-06	1.34845	0.75	0.396	0.119069	midbrain	rusc2
trim101	9.08758290176446e-06	4.44984	0.125	0	0.128689	midbrain	trim101
mkrn2os.2	9.09468021066318e-06	5.97011	0.125	0	0.12879	midbrain	mkrn2os.2
zgc:153499	9.09468021066318e-06	4.3443	0.125	0	0.12879	midbrain	zgc:153499
myo10l3	9.09546907758097e-06	6.67478	0.125	0	0.128801	midbrain	myo10l3
zgc:194398	9.09546907758097e-06	6.38838	0.125	0	0.128801	midbrain	zgc:194398
CABZ01087514.1	9.09546907758097e-06	5.79333	0.125	0	0.128801	midbrain	CABZ01087514.1
magixb	1.4559147775449e-05	6.43637	0.146	0.006	0.206172	midbrain	magixb
si:dkey-19a16.2	1.48377158071138e-05	6.46437	0.146	0.006	0.210117	midbrain	si:dkey-19a16.2
dyrk4	1.50534905745477e-05	3.91471	0.188	0.019	0.213172	midbrain	dyrk4
dclk1b	1.50828986194882e-05	1.90677	0.771	0.526	0.213589	lHb	dclk1b
pex5la	1.54471328856377e-05	6.62073	0.167	0.013	0.218747	lHb	pex5la
nptx2a	1.59245584669274e-05	4.12278	0.292	0.065	0.225508	lHb	nptx2a
tmem267	1.69422699137766e-05	4.75524	0.146	0.006	0.239919	lHb	tmem267
ahcy	1.83061874722198e-05	8.34689	0.167	0.013	0.259234	lHb	ahcy
si:dkey-238k10.3	2.05696674649156e-05	0.956684	0.167	0.013	0.291287	lHb	si:dkey-238k10.3
dusp5	2.0881544698859e-05	3.54308	0.479	0.221	0.295704	lHb	dusp5
wdr34	2.09544670557548e-05	3.79895	0.167	0.013	0.296736	lHb	wdr34
furinb	2.23636120227241e-05	2.36394	0.292	0.065	0.316691	lHb	furinb
zgc:162707	2.25584996818602e-05	1.51983	0.771	0.442	0.319451	lHb	zgc:162707
grid2	2.28465002843677e-05	2.36441	0.5	0.201	0.323529	lHb	grid2
kctd12.1	2.32577152284434e-05	1.0616	0.771	0.532	0.329353	lHb	kctd12.1
pcna	2.39370605703297e-05	1.52826	0.625	0.305	0.338973	lHb	pcna
srbd1	2.46372587369053e-05	8.16769	0.229	0.039	0.348888	lHb	srbd1
rergla	2.78940823573331e-05	2.09239	0.5	0.201	0.395008	lHb	rergla
hsp70.3	3.28493435213751e-05	0.98144	1	1	0.46518	lHb	hsp70.3
CU929046.2	3.30036652847319e-05	1.33894	0.25	0.045	0.467365	lHb	CU929046.2
kcnh6a	3.65420801119801e-05	7.92315	0.25	0.052	0.517472	lHb	kcnh6a
arhgef9b	4.19418992592644e-05	1.06646	0.729	0.435	0.593939	lHb	arhgef9b
zpld1b	5.34044025228575e-05	6.70073	0.104	0	0.75626	lHb	zpld1b
alg3	5.34321484910784e-05	7.18219	0.104	0	0.756653	lHb	alg3
si:ch211-251g8.5	5.34321484910784e-05	5.78899	0.104	0	0.756653	lHb	si:ch211-251g8.5
ppp1r14aa	5.34460256551398e-05	7.37395	0.104	0	0.756849	lHb	ppp1r14aa
dnmbp	5.34460256551398e-05	6.14423	0.104	0	0.756849	lHb	dnmbp
stra6	5.34460256551398e-05	5.27845	0.104	0	0.756849	lHb	stra6
FP243383.1	5.34506519958377e-05	6.77972	0.104	0	0.756915	lHb	FP243383.1
AL807792.2	5.34506519958377e-05	6.38981	0.104	0	0.756915	lHb	AL807792.2
gpr37l1b	5.34506519958377e-05	6.24238	0.104	0	0.756915	lHb	gpr37l1b
FO704635.1	5.34506519958377e-05	5.52878	0.104	0	0.756915	lHb	FO704635.1
CR450740.1	5.34506519958377e-05	3.1224	0.104	0	0.756915	lHb	CR450740.1
EBF1 (1 of many)	5.34506519958377e-05	2.39232	0.104	0	0.756915	lHb	EBF1 (1 of many)
mcl1b	5.61274376036619e-05	1.46448	0.792	0.506	0.794821	lHb	mcl1b
mthfd2	6.45731381769914e-05	1.91161	0.417	0.156	0.91442	lHb	mthfd2
mrps18b	6.96026789686296e-05	0.754996	0.292	0.071	0.985644	lHb	mrps18b
CU326347.1	7.4893030737438e-05	3.82787	0.292	0.071	1	lHb	CU326347.1
megf6a	7.50594350338259e-05	2.07953	0.188	0.026	1	lHb	megf6a
fuk	7.51020173411244e-05	2.79091	0.188	0.026	1	lHb	fuk
ube2d2	7.64934801853749e-05	1.42729	0.938	0.727	1	lHb	ube2d2
tspan15	7.72693928157451e-05	1.8471	0.188	0.026	1	lHb	tspan15
mbnl3	7.77986061026371e-05	1.30664	0.646	0.318	1	lHb	mbnl3
si:ch211-11n16.2	7.87300207583069e-05	6.61242	0.167	0.019	1	lHb	si:ch211-11n16.2
pea15	8.22722259470242e-05	4.42496	0.5	0.208	1	lHb	pea15
ston2	8.44805752637541e-05	6.70319	0.125	0.006	1	lHb	ston2
CR790382.3	8.76521194818262e-05	1.30052	0.125	0.006	1	lHb	CR790382.3
mcf2a	8.80433630045078e-05	2.81461	0.438	0.195	1	lHb	mcf2a
gstp1	8.9258757664471e-05	8.10364	0.125	0.006	1	lHb	gstp1
si:ch211-142b24.8	8.9258757664471e-05	2.52464	0.125	0.006	1	lHb	si:ch211-142b24.8
si:dkey-287h13.1	9.01507701151117e-05	2.91786	0.167	0.019	1	lHb	si:dkey-287h13.1
gm2a	9.08718844066416e-05	7.20862	0.125	0.006	1	lHb	gm2a
BX510989.1	9.28622006980599e-05	1.87822	0.167	0.019	1	lHb	BX510989.1
zswim2	9.33635235486426e-05	1.47338	0.312	0.084	1	lHb	zswim2
zgc:153284	9.51749296796772e-05	2.0704	0.438	0.162	1	lHb	zgc:153284
copz2	9.60818803724233e-05	2.17917	0.521	0.247	1	lHb	copz2
tbc1d1	9.75946551865102e-05	7.98127	0.146	0.013	1	lHb	tbc1d1
ctxn1	9.85711542286032e-05	3.1905	0.229	0.045	1	lHb	ctxn1
camkk1b	0.000101558	4.97623	0.125	0.006	1	lHb	camkk1b
nsmfb	0.000110973	2.04721	0.583	0.312	1	lHb	nsmfb
tmsb1	0.000125675	2.10092	0.667	0.396	1	lHb	tmsb1
tcf7l1a	0.00012634	6.68072	0.229	0.052	1	lHb	tcf7l1a
BX942819.3	0.000129475	1.17018	0.312	0.091	1	lHb	BX942819.3
tbcb	0.000145554	0.922741	0.688	0.429	1	lHb	tbcb
BX546499.2	0.000148426	1.76312	0.25	0.058	1	lHb	BX546499.2
plk2b	0.000150271	3.02412	0.417	0.182	1	lHb	plk2b
rpl13	0.000153798	0.869223	0.938	0.747	1	lHb	rpl13
si:dkey-22o12.2	0.000162512	2.97124	0.333	0.117	1	lHb	si:dkey-22o12.2
ap1g2	0.000175136	1.42313	0.396	0.149	1	lHb	ap1g2
phf24	0.000179816	0.720017	0.729	0.422	1	lHb	phf24
lysmd2	0.000209324	0.974069	0.75	0.487	1	lHb	lysmd2
CABZ01084566.1	0.000215248	5.34842	0.25	0.065	1	lHb	CABZ01084566.1
tnfaip2a	0.000218325	3.55024	0.396	0.156	1	lHb	tnfaip2a
sod1	0.000219239	1.25659	0.771	0.545	1	lHb	sod1
qpct	0.000226857	2.12226	0.583	0.312	1	lHb	qpct
zgc:101731	0.000241352	1.66839	0.896	0.617	1	lHb	zgc:101731
gclc	0.000243966	1.45863	0.333	0.11	1	lHb	gclc
git2b	0.000244583	2.38158	0.354	0.123	1	lHb	git2b
pak1ip1	0.000278805	3.60943	0.167	0.026	1	lHb	pak1ip1
mfge8b	0.000282868	1.92476	0.375	0.136	1	lHb	mfge8b
BX005329.2	0.000284574	1.74364	0.188	0.032	1	lHb	BX005329.2
igf2a	0.00028554	5.45092	0.25	0.071	1	lHb	igf2a
fkbp8	0.000286838	3.15315	0.25	0.065	1	lHb	fkbp8
ccdc47	0.000287661	2.40368	0.375	0.143	1	lHb	ccdc47
gsto1	0.000290167	3.99274	0.208	0.045	1	lHb	gsto1
macrod2	0.000291788	1.47765	0.333	0.11	1	lHb	macrod2
baxa	0.000292553	4.4607	0.25	0.065	1	lHb	baxa
rpl39	0.000300547	0.876628	0.979	0.896	1	lHb	rpl39
eif4a1a	0.000304146	0.877965	0.938	0.896	1	lHb	eif4a1a
chd9	0.000306883	1.45895	0.688	0.435	1	lHb	chd9
arid5b	0.000316542	1.38216	0.5	0.24	1	lHb	arid5b
chpfb	0.000322656	2.90638	0.167	0.026	1	lHb	chpfb
prelid1b	0.000343715	1.52525	0.167	0.026	1	lHb	prelid1b
zgc:162396	0.000347309	2.33437	0.208	0.045	1	lHb	zgc:162396
nedd8l	0.000347468	1.78583	0.271	0.078	1	lHb	nedd8l
nudt3b	0.000351723	1.20252	0.375	0.136	1	lHb	nudt3b
zgc:73226	0.000361819	3.65734	0.25	0.071	1	lHb	zgc:73226
ddx5	0.000375141	0.751035	0.979	0.974	1	lHb	ddx5
snx24	0.000379666	2.71306	0.25	0.065	1	lHb	snx24
CABZ01037120.1	0.000397047	0.858467	0.271	0.078	1	lHb	CABZ01037120.1
epas1b	0.000397606	7.62955	0.208	0.045	1	lHb	epas1b
ssr3	0.000398227	0.921228	0.542	0.266	1	lHb	ssr3
prkacaa	0.000407289	1.55345	0.521	0.279	1	lHb	prkacaa
tmem183a	0.000407324	1.94382	0.479	0.227	1	lHb	tmem183a
mast2	0.000415643	1.17276	0.646	0.364	1	lHb	mast2
pcbp4	0.000426208	0.786539	0.333	0.11	1	lHb	pcbp4
slc7a4	0.000428249	2.16962	0.375	0.143	1	lHb	slc7a4
fam49a	0.000429385	0.660668	0.208	0.045	1	lHb	fam49a
BX957326.1	0.000430019	0.75913	0.146	0.019	1	lHb	BX957326.1
tmem161b	0.000436102	0.910788	0.333	0.11	1	lHb	tmem161b
RIC3	0.000436159	2.88351	0.146	0.019	1	lHb	RIC3
BX530064.2	0.000441554	2.52779	0.146	0.019	1	lHb	BX530064.2
zgc:153595	0.000442322	5.98718	0.146	0.019	1	lHb	zgc:153595
gper1	0.00045024	7.46428	0.188	0.039	1	lHb	gper1
ano5b	0.000460807	6.19793	0.25	0.071	1	lHb	ano5b
scube3	0.00046141	2.52813	0.146	0.019	1	lHb	scube3
glyr1	0.000461808	0.990679	0.479	0.208	1	lHb	glyr1
zic2a	0.000461905	1.30921	0.688	0.481	1	lHb	zic2a
srpx	0.000468157	6.96886	0.125	0.013	1	lHb	srpx
atp11a	0.000469688	1.46307	0.5	0.273	1	lHb	atp11a
arl6ip1	0.000473749	1.09577	0.792	0.597	1	lHb	arl6ip1
CU914776.1	0.000474515	2.26464	0.396	0.156	1	lHb	CU914776.1
mtmr10	0.000475378	8.3242	0.125	0.013	1	lHb	mtmr10
bbs9	0.000475378	7.37388	0.125	0.013	1	lHb	bbs9
dync1i2b	0.000482141	2.95706	0.104	0.006	1	lHb	dync1i2b
arfip2b	0.000488167	2.27215	0.146	0.019	1	lHb	arfip2b
ponzr6	0.000490862	6.5825	0.104	0.006	1	lHb	ponzr6
oaz1a	0.000496463	0.718548	1	0.968	1	lHb	oaz1a
pcdh1b	0.000496486	1.37433	0.604	0.383	1	lHb	pcdh1b
yif1a	0.000497515	1.29687	0.25	0.071	1	lHb	yif1a
crip2	0.000498417	3.84819	0.125	0.013	1	lHb	crip2
snx8a	0.000499676	8.02718	0.104	0.006	1	lHb	snx8a
zgc:195050	0.000499676	4.96985	0.104	0.006	1	lHb	zgc:195050
trps1	0.000499676	4.13871	0.104	0.006	1	lHb	trps1
micall1a	0.000506283	3.55185	0.125	0.013	1	lHb	micall1a
cd59	0.000506964	5.45405	0.396	0.182	1	lHb	cd59
bop1	0.000508554	5.87178	0.104	0.006	1	lHb	bop1
klf5a	0.000508554	1.00561	0.104	0.006	1	lHb	klf5a
BX571707.1	0.000508804	6.84738	0.104	0.006	1	lHb	BX571707.1
cnot6l	0.00051803	5.14371	0.104	0.006	1	lHb	cnot6l
dnai1.1	0.00051803	4.83922	0.104	0.006	1	lHb	dnai1.1
hsdl1	0.000522234	7.68877	0.125	0.013	1	lHb	hsdl1
szrd1	0.000522234	7.17529	0.125	0.013	1	lHb	szrd1
BX511018.2	0.000523807	0.614317	0.146	0.019	1	lHb	BX511018.2
mpp2a	0.000523914	1.86929	0.417	0.195	1	lHb	mpp2a
pygb	0.000536778	2.64772	0.104	0.006	1	lHb	pygb
chmp6a	0.000536866	5.48635	0.104	0.006	1	lHb	chmp6a
nek6	0.000536895	3.43174	0.104	0.006	1	lHb	nek6
tmem230a	0.00053872	7.56771	0.125	0.013	1	lHb	tmem230a
BX640576.1	0.000547221	1.14445	0.125	0.013	1	lHb	BX640576.1
UBB	0.000548808	0.68667	0.979	0.981	1	lHb	UBB
mphosph6	0.000555371	2.45178	0.125	0.013	1	lHb	mphosph6
CT027825.1	0.000555371	1.24764	0.125	0.013	1	lHb	CT027825.1
rps6kal	0.000556171	1.25944	0.604	0.331	1	lHb	rps6kal
micall2a	0.000556278	5.8115	0.104	0.006	1	lHb	micall2a
mthfd1b	0.000573294	2.68241	0.125	0.013	1	lHb	mthfd1b
zgc:152830	0.000576435	0.705469	0.104	0.006	1	lHb	zgc:152830
nphp1	0.000576528	0.967472	0.104	0.006	1	lHb	nphp1
gabbr2	0.000582177	0.630557	0.688	0.396	1	lHb	gabbr2
pcsk1nl	0.000585659	0.882321	0.875	0.688	1	lHb	pcsk1nl
zufsp	0.000600163	2.50682	0.188	0.039	1	lHb	zufsp
acsl3b	0.000606849	2.29228	0.521	0.279	1	lHb	acsl3b
FO904928.1	0.000666734	4.92877	0.188	0.039	1	lHb	FO904928.1
sim1b	0.000674197	7.5322	0.292	0.097	1	lHb	sim1b
samd1a	0.00069911	3.00435	0.25	0.071	1	lHb	samd1a
cdv3	0.000710749	0.924063	0.375	0.143	1	lHb	cdv3
znf143a	0.000730414	2.34823	0.271	0.084	1	lHb	znf143a
vav2	0.000745461	2.4012	0.438	0.214	1	lHb	vav2
cln6a	0.000786974	1.50587	0.312	0.11	1	lHb	cln6a
dnajb1b	0.000799523	0.790326	0.771	0.513	1	lHb	dnajb1b
rgs5b	0.000804399	1.38864	0.562	0.312	1	lHb	rgs5b
znf292a	0.000805372	2.27167	0.292	0.097	1	lHb	znf292a
cct2	0.000840427	1.27232	0.417	0.195	1	lHb	cct2
rpl23	0.000844522	0.970627	0.854	0.74	1	lHb	rpl23
mid1ip1l	0.000847988	1.24531	0.604	0.344	1	lHb	mid1ip1l
mt-nd3	0.0008513	0.663348	0.792	0.526	1	lHb	mt-nd3
cirbpa	0.0008594	0.621976	0.938	0.974	1	lHb	cirbpa
gpam	0.000867174	1.30855	0.208	0.052	1	lHb	gpam
kctd5a	0.000877579	0.939489	0.646	0.37	1	lHb	kctd5a
tars	0.000879869	3.34947	0.229	0.065	1	lHb	tars
tlcd2	0.000883306	2.14264	0.417	0.208	1	lHb	tlcd2
cpne2	0.000886953	1.13557	0.542	0.299	1	lHb	cpne2
rasgrf2b	0.000912385	1.93611	0.375	0.169	1	lHb	rasgrf2b
cycsb	0.000916045	0.643313	0.958	0.942	1	lHb	cycsb
rpl13a	0.000920062	0.970863	0.896	0.812	1	lHb	rpl13a
fes	0.000927867	6.23516	0.167	0.032	1	lHb	fes
tbc1d25	0.000940741	2.49119	0.167	0.032	1	lHb	tbc1d25
higd1a	0.000949265	0.842345	0.875	0.701	1	lHb	higd1a
dbi	0.000967087	1.25613	0.417	0.182	1	lHb	dbi
si:dkeyp-113d7.10	0.000967633	1.31459	0.292	0.097	1	lHb	si:dkeyp-113d7.10
prps1a	0.0010064	1.37351	0.604	0.364	1	lHb	prps1a
dnajb14	0.00100972	2.2906	0.375	0.169	1	lHb	dnajb14
rgs9b	0.00103723	2.25593	0.542	0.325	1	lHb	rgs9b
stip1	0.0010485	0.97552	0.792	0.558	1	lHb	stip1
tacr1a	0.00105185	2.51403	0.458	0.247	1	lHb	tacr1a
arntl1b	0.00107683	2.31649	0.458	0.227	1	lHb	arntl1b
rpl26	0.00108207	0.74771	1	0.922	1	lHb	rpl26
git1	0.00113316	1.83793	0.479	0.266	1	lHb	git1
ncanb	0.0011611	2.50733	0.396	0.169	1	lHb	ncanb
nme2b.1	0.001171	0.817696	0.938	0.929	1	lHb	nme2b.1
gng8	0.0011832	0.690479	0.979	0.773	1	lHb	gng8
si:ch211-261d7.3	0.00119096	2.2596	0.354	0.149	1	lHb	si:ch211-261d7.3
pkma	0.00119392	0.648094	0.979	0.922	1	lHb	pkma
slc17a7a	0.00125836	2.98977	0.146	0.026	1	lHb	slc17a7a
tceb1b	0.00125856	0.559585	0.833	0.636	1	lHb	tceb1b
dlat	0.0012605	1.04359	0.521	0.26	1	lHb	dlat
cbarpb	0.00135846	0.959374	0.708	0.416	1	lHb	cbarpb
hnrnpabb	0.00140248	0.930317	0.854	0.786	1	lHb	hnrnpabb
hdac9b	0.00140895	0.77008	0.542	0.318	1	lHb	hdac9b
bmpr1ba	0.00143939	2.70123	0.208	0.058	1	lHb	bmpr1ba
neil1	0.00148999	2.87192	0.188	0.045	1	lHb	neil1
cnot10	0.00150476	1.32394	0.188	0.045	1	lHb	cnot10
ubl7b	0.00152231	1.02367	0.188	0.045	1	lHb	ubl7b
hrh3	0.0015347	1.25043	0.146	0.026	1	lHb	hrh3
mat2b	0.00155383	1.36246	0.271	0.091	1	lHb	mat2b
akap1b	0.00162153	0.963217	0.438	0.195	1	lHb	akap1b
hsp90aa1.2	0.00164662	0.591173	1	0.981	1	lHb	hsp90aa1.2
CU464180.1	0.00165054	8.0463	0.208	0.058	1	lHb	CU464180.1
si:rp71-36a1.3	0.00167449	6.76135	0.208	0.058	1	lHb	si:rp71-36a1.3
BX005183.3	0.00168125	1.71465	0.271	0.091	1	lHb	BX005183.3
camkvl	0.00168695	6.30278	0.125	0.019	1	lHb	camkvl
wnt7aa	0.00170971	8.30601	0.125	0.019	1	lHb	wnt7aa
arpc1b	0.00172394	2.07274	0.188	0.045	1	lHb	arpc1b
tk2	0.00173091	0.796867	0.5	0.286	1	lHb	tk2
tmem178	0.00175278	0.520118	0.5	0.26	1	lHb	tmem178
ndufs6	0.00177054	0.661815	0.625	0.377	1	lHb	ndufs6
CABZ01074913.1	0.00177939	1.42222	0.146	0.026	1	lHb	CABZ01074913.1
smim4	0.00178206	2.28904	0.25	0.084	1	lHb	smim4
b4galt5	0.0018124	3.82174	0.208	0.058	1	lHb	b4galt5
lgals3a	0.0018165	1.75782	0.312	0.123	1	lHb	lgals3a
tp53i11b	0.00182263	1.36575	0.375	0.162	1	lHb	tp53i11b
pax6a	0.00182539	0.933556	0.25	0.084	1	lHb	pax6a
fam98b	0.00185301	6.45839	0.125	0.019	1	lHb	fam98b
commd2	0.00185301	4.72227	0.125	0.019	1	lHb	commd2
lmtk2	0.00185598	0.705193	0.562	0.286	1	lHb	lmtk2
nfil3-6	0.00187243	1.73774	0.312	0.123	1	lHb	nfil3-6
fam98a	0.00187636	1.93359	0.229	0.071	1	lHb	fam98a
banf1	0.00190042	2.12394	0.396	0.188	1	lHb	banf1
acsbg2	0.00194996	2.29413	0.479	0.266	1	lHb	acsbg2
BX649328.1	0.00195517	4.25329	0.125	0.019	1	lHb	BX649328.1
ubr2	0.00196835	1.37264	0.354	0.149	1	lHb	ubr2
slc23a2	0.00196966	2.56442	0.312	0.123	1	lHb	slc23a2
fundc2	0.00197249	1.4392	0.458	0.247	1	lHb	fundc2
foxo1a	0.00198309	5.46406	0.167	0.039	1	lHb	foxo1a
FTL (1 of many)	0.00201319	0.993909	0.875	0.89	1	lHb	FTL (1 of many)
adgre10	0.002024	0.649032	0.688	0.435	1	lHb	adgre10
pdap1a	0.00205367	2.19407	0.312	0.123	1	lHb	pdap1a
BX321893.2	0.00206236	2.76446	0.125	0.019	1	lHb	BX321893.2
tia1l	0.00209658	0.815184	0.5	0.253	1	lHb	tia1l
psmd9	0.002146	1.64556	0.125	0.019	1	lHb	psmd9
tp53i11a	0.00215044	1.26219	0.479	0.273	1	lHb	tp53i11a
emd	0.00215253	1.74898	0.292	0.11	1	lHb	emd
erp44	0.00218121	3.01019	0.354	0.175	1	lHb	erp44
ncor1	0.00219074	1.15342	0.542	0.312	1	lHb	ncor1
dhrs1	0.00221614	1.66229	0.292	0.11	1	lHb	dhrs1
zgc:85858	0.00222329	0.719141	0.271	0.091	1	lHb	zgc:85858
prkaa2	0.00223281	1.23871	0.125	0.019	1	lHb	prkaa2
BX284635.1	0.00226456	2.52307	0.375	0.182	1	lHb	BX284635.1
ERBB4 (1 of many)	0.00229246	1.62871	0.125	0.019	1	lHb	ERBB4 (1 of many)
ngfrb	0.00229253	1.71451	0.125	0.019	1	lHb	ngfrb
sfmbt2	0.00232334	1.8715	0.417	0.195	1	lHb	sfmbt2
nip7	0.00237328	2.20714	0.229	0.071	1	lHb	nip7
htatip2	0.00237438	7.15381	0.104	0.013	1	lHb	htatip2
hmcn1	0.00237446	7.41705	0.104	0.013	1	lHb	hmcn1
atg16l2	0.00237446	5.12774	0.104	0.013	1	lHb	atg16l2
fgfr3	0.00240141	2.80506	0.292	0.117	1	lHb	fgfr3
cremb	0.00240759	4.51619	0.312	0.136	1	lHb	cremb
asah1a	0.00241005	8.48729	0.104	0.013	1	lHb	asah1a
si:ch211-258f14.2	0.00244523	7.15922	0.104	0.013	1	lHb	si:ch211-258f14.2
prnpb	0.00244523	6.30781	0.104	0.013	1	lHb	prnpb
nwd2	0.00244633	0.619141	0.875	0.708	1	lHb	nwd2
si:dkeyp-113d7.1	0.00245081	0.774812	0.583	0.325	1	lHb	si:dkeyp-113d7.1
rps26	0.00245537	0.739881	0.854	0.636	1	lHb	rps26
msna	0.00247926	2.34355	0.208	0.065	1	lHb	msna
matn3a	0.00248242	6.88554	0.104	0.013	1	lHb	matn3a
adra2a	0.00255658	7.87988	0.104	0.013	1	lHb	adra2a
tram1	0.00259465	2.65019	0.104	0.013	1	lHb	tram1
nfixa	0.00263211	7.65271	0.104	0.013	1	lHb	nfixa
tnfaip1	0.00263211	7.4411	0.104	0.013	1	lHb	tnfaip1
im:7160594	0.00263296	2.0051	0.104	0.013	1	lHb	im:7160594
lonp2	0.00263603	0.702117	0.229	0.071	1	lHb	lonp2
ube2z	0.00264303	1.05169	0.333	0.136	1	lHb	ube2z
hsp70l	0.00265906	0.584021	1	1	1	lHb	hsp70l
b3gat2	0.00267478	2.12102	0.562	0.364	1	lHb	b3gat2
apoa1bp	0.00268162	1.77822	0.229	0.071	1	lHb	apoa1bp
ccnf	0.00271472	3.20903	0.188	0.052	1	lHb	ccnf
cybrd1	0.00274943	1.7256	0.104	0.013	1	lHb	cybrd1
sdhda	0.002751	7.96228	0.104	0.013	1	lHb	sdhda
march1	0.002751	5.14397	0.104	0.013	1	lHb	march1
piga	0.002751	4.55179	0.104	0.013	1	lHb	piga
kcnq5a	0.00275129	4.04735	0.104	0.013	1	lHb	kcnq5a
BX465862.2	0.00279091	0.805399	0.104	0.013	1	lHb	BX465862.2
CR450808.2	0.00279141	0.778332	0.104	0.013	1	lHb	CR450808.2
carm1	0.00283222	0.593981	0.312	0.123	1	lHb	carm1
polr3g	0.00283286	0.99051	0.104	0.013	1	lHb	polr3g
si:dkey-239j18.2	0.00283286	0.689952	0.104	0.013	1	lHb	si:dkey-239j18.2
lnx1	0.00284429	0.559541	0.667	0.416	1	lHb	lnx1
rmnd5b	0.00284676	1.50871	0.354	0.156	1	lHb	rmnd5b
efcc1	0.00291632	2.29122	0.104	0.013	1	lHb	efcc1
gosr2	0.00292997	3.3076	0.188	0.052	1	lHb	gosr2
FQ377605.1	0.00297513	1.5795	0.229	0.071	1	lHb	FQ377605.1
polr2f	0.00300292	1.19038	0.5	0.273	1	lHb	polr2f
tmem179	0.00300463	0.620821	0.417	0.201	1	lHb	tmem179
mrpl10	0.00305053	0.679617	0.229	0.071	1	lHb	mrpl10
rps13	0.00307215	0.674202	0.917	0.857	1	lHb	rps13
myl9b	0.00308167	0.823244	0.062	0.266	1	lHb	myl9b
BICD1 (1 of many)	0.00308964	1.59268	0.25	0.084	1	lHb	BICD1 (1 of many)
sec61a1	0.00310274	1.19981	0.646	0.409	1	lHb	sec61a1
rab3gap1	0.00312309	0.945261	0.333	0.149	1	lHb	rab3gap1
eif2b1	0.00312465	2.50452	0.271	0.104	1	lHb	eif2b1
cpne1	0.00318617	0.655681	0.646	0.416	1	lHb	cpne1
si:ch211-114n24.6	0.003265	2.19929	0.354	0.169	1	lHb	si:ch211-114n24.6
qki2	0.00327091	1.87406	0.208	0.065	1	lHb	qki2
pdcd10a	0.00329712	1.57755	0.479	0.253	1	lHb	pdcd10a
gpx4b	0.00331449	0.774649	0.75	0.532	1	lHb	gpx4b
trak1	0.00340587	2.56729	0.25	0.091	1	lHb	trak1
slc25a16	0.00341244	1.28925	0.188	0.052	1	lHb	slc25a16
AKAP13	0.00344526	3.16453	0.188	0.052	1	lHb	AKAP13
zgc:113149	0.003519	0.926427	0.312	0.13	1	lHb	zgc:113149
ERC1	0.00355325	1.15335	0.354	0.162	1	lHb	ERC1
zmiz1a	0.00357364	0.692156	0.75	0.506	1	lHb	zmiz1a
cyyr1	0.00364488	5.33545	0.146	0.032	1	lHb	cyyr1
plxnb1a	0.00365695	6.19904	0.146	0.032	1	lHb	plxnb1a
parp16	0.00366079	4.77955	0.146	0.032	1	lHb	parp16
rpl27	0.00369368	0.829359	0.917	0.792	1	lHb	rpl27
pfkfb3	0.00370111	3.06206	0.25	0.091	1	lHb	pfkfb3
wdr82	0.00370676	1.78736	0.25	0.091	1	lHb	wdr82
slit2	0.00372668	0.91654	0.771	0.63	1	lHb	slit2
psmc5	0.00373585	0.815479	0.688	0.455	1	lHb	psmc5
galn	0.00374251	9.80078	0.146	0.032	1	lHb	galn
ylpm1	0.00374539	1.63089	0.604	0.396	1	lHb	ylpm1
pde1a	0.00381831	4.19202	0.188	0.058	1	lHb	pde1a
fgfr1op2	0.00382088	1.38939	0.208	0.065	1	lHb	fgfr1op2
calr3b	0.00382436	2.69596	0.146	0.032	1	lHb	calr3b
map2	0.00384669	0.946634	0.729	0.565	1	lHb	map2
rpn2	0.0038625	0.795272	0.458	0.234	1	lHb	rpn2
fip1l1a	0.00409448	1.44222	0.271	0.104	1	lHb	fip1l1a
nup153	0.00414249	2.33203	0.417	0.247	1	lHb	nup153
amh	0.00414405	3.002	0.188	0.058	1	lHb	amh
pltp	0.00414956	0.799181	0.25	0.097	1	lHb	pltp
tmc6b	0.00416604	2.96705	0.146	0.032	1	lHb	tmc6b
rorb	0.00421192	2.36643	0.25	0.097	1	lHb	rorb
ost4	0.00421381	0.694401	0.521	0.299	1	lHb	ost4
aoc1	0.00426487	5.56606	0.146	0.032	1	lHb	aoc1
ostc	0.00427289	2.64849	0.25	0.097	1	lHb	ostc
oat	0.00436145	0.604759	0.146	0.032	1	lHb	oat
rgs7b	0.00436471	1.15597	0.312	0.136	1	lHb	rgs7b
zgc:56525	0.00441368	2.01078	0.333	0.162	1	lHb	zgc:56525
fam110b	0.00445549	1.11076	0.417	0.214	1	lHb	fam110b
plekho1a	0.0045299	4.42583	0.229	0.084	1	lHb	plekho1a
csnk1g1	0.00454888	0.865846	0.5	0.299	1	lHb	csnk1g1
rps6kb1b	0.00464964	2.09917	0.271	0.11	1	lHb	rps6kb1b
xbp1	0.00466682	0.968907	0.792	0.571	1	lHb	xbp1
tmem106ba	0.00469302	1.66993	0.438	0.247	1	lHb	tmem106ba
ppme1	0.00471463	0.944385	0.604	0.39	1	lHb	ppme1
susd6	0.00472546	0.867264	0.417	0.208	1	lHb	susd6
atrn	0.00475475	1.10074	0.375	0.175	1	lHb	atrn
tspan3a	0.00475653	0.759185	0.875	0.682	1	lHb	tspan3a
OSBPL8	0.0047849	2.35322	0.167	0.045	1	lHb	OSBPL8
rpl10	0.00483657	0.619927	0.979	0.942	1	lHb	rpl10
anks1b	0.00484514	0.680236	0.812	0.701	1	lHb	anks1b
trappc13	0.00485229	1.60089	0.438	0.214	1	lHb	trappc13
nxpe3	0.00485308	1.55064	0.271	0.11	1	lHb	nxpe3
crfb15	0.00486948	1.3015	0.167	0.045	1	lHb	crfb15
atp2b3b	0.00487304	0.723984	0.812	0.623	1	lHb	atp2b3b
si:ch73-173p19.1	0.00487844	2.26351	0.167	0.045	1	lHb	si:ch73-173p19.1
flad1	0.0049745	2.90901	0.312	0.149	1	lHb	flad1
grinaa	0.0050909	0.69228	0.542	0.344	1	lHb	grinaa
hsbp1a	0.00511729	0.690793	0.875	0.74	1	lHb	hsbp1a
si:dkeyp-120h9.1	0.00511819	1.22932	0.167	0.045	1	lHb	si:dkeyp-120h9.1
CR450695.1	0.00513698	5.94086	0.229	0.084	1	lHb	CR450695.1
ankrd10b	0.00518818	1.385	0.583	0.377	1	lHb	ankrd10b
zgc:153867	0.00526902	0.918368	0.271	0.104	1	lHb	zgc:153867
mrpl35	0.00527187	0.941312	0.417	0.221	1	lHb	mrpl35
zranb1b	0.00529978	2.14432	0.375	0.182	1	lHb	zranb1b
RUNDC1	0.0053131	5.95858	0.125	0.026	1	lHb	RUNDC1
myrip	0.0053163	0.828728	0.479	0.273	1	lHb	myrip
acsl4a	0.00533493	2.01768	0.312	0.143	1	lHb	acsl4a
znf516	0.00537057	2.68152	0.188	0.058	1	lHb	znf516
snx15	0.00543669	4.8673	0.125	0.026	1	lHb	snx15
dnajb1a	0.0054374	5.90666	0.125	0.026	1	lHb	dnajb1a
CU207221.2	0.0054374	3.38952	0.125	0.026	1	lHb	CU207221.2
rnf130	0.00548745	0.811696	0.542	0.325	1	lHb	rnf130
pmaip1	0.00549697	7.42365	0.125	0.026	1	lHb	pmaip1
vps26b	0.00550665	1.85289	0.333	0.143	1	lHb	vps26b
fstl1b	0.00552086	2.13147	0.292	0.123	1	lHb	fstl1b
plekhm2	0.00556458	4.51043	0.125	0.026	1	lHb	plekhm2
palmdb	0.00557159	1.93402	0.562	0.338	1	lHb	palmdb
ggctb	0.00559114	1.78166	0.229	0.084	1	lHb	ggctb
mt-nd4l	0.00564703	0.756985	0.688	0.5	1	lHb	mt-nd4l
cyp11c1	0.00568026	5.84667	0.125	0.026	1	lHb	cyp11c1
ndrg3b	0.00572316	0.74034	0.771	0.604	1	lHb	ndrg3b
ccl44	0.00572475	1.38335	0.396	0.208	1	lHb	ccl44
rer1	0.00579881	0.50102	0.583	0.351	1	lHb	rer1
rpl37	0.00587539	0.694821	0.979	0.974	1	lHb	rpl37
BX649345.2	0.00589389	0.800005	0.125	0.026	1	lHb	BX649345.2
CABZ01072096.1	0.0059197	3.32402	0.208	0.071	1	lHb	CABZ01072096.1
ghra	0.00596275	2.70024	0.125	0.026	1	lHb	ghra
arl8bb	0.00596288	2.6565	0.125	0.026	1	lHb	arl8bb
sstr3	0.00596805	1.23782	0.25	0.097	1	lHb	sstr3
zgc:55733	0.00603051	0.749989	0.625	0.409	1	lHb	zgc:55733
CR388099.1	0.00610939	0.987523	0.688	0.474	1	lHb	CR388099.1
skia	0.00613656	2.17557	0.167	0.045	1	lHb	skia
mybl2a	0.0062273	0.889615	0.271	0.117	1	lHb	mybl2a
med30	0.00634752	1.72704	0.396	0.208	1	lHb	med30
tbc1d32	0.00638793	1.41589	0.375	0.195	1	lHb	tbc1d32
ppig	0.00641721	0.594611	0.333	0.156	1	lHb	ppig
hspd1	0.00647332	0.616171	0.667	0.455	1	lHb	hspd1
rab15	0.00657208	0.785515	0.333	0.149	1	lHb	rab15
hsp70.2	0.00660381	0.509899	1	1	1	lHb	hsp70.2
gabbr1a	0.00661808	0.984995	0.542	0.357	1	lHb	gabbr1a
ivns1abpa	0.00661808	1.26196	0.458	0.286	1	lHb	ivns1abpa
atcaya	0.00661877	0.729921	0.5	0.286	1	lHb	atcaya
zgc:162472	0.0066193	2.95269	0.167	0.045	1	lHb	zgc:162472
si:ch73-7i4.2	0.00668301	3.24636	0.125	0.026	1	lHb	si:ch73-7i4.2
ttc27	0.00679334	1.7759	0.208	0.071	1	lHb	ttc27
higd2a	0.00697619	1.1341	0.5	0.299	1	lHb	higd2a
slc38a10	0.00698384	4.16679	0.229	0.084	1	lHb	slc38a10
zgc:172302	0.00730251	1.46151	0.208	0.071	1	lHb	zgc:172302
syt4	0.00733594	0.709711	0.667	0.5	1	lHb	syt4
rbbp5	0.00737271	1.46588	0.312	0.143	1	lHb	rbbp5
AL929210.3	0.00746104	3.36477	0.188	0.058	1	lHb	AL929210.3
fkbp2	0.00746668	0.953221	0.5	0.299	1	lHb	fkbp2
BX664628.1	0.00751967	0.865856	0.229	0.084	1	lHb	BX664628.1
hsd20b2	0.0075947	2.66191	0.146	0.039	1	lHb	hsd20b2
golt1bb	0.00759516	0.894415	0.188	0.058	1	lHb	golt1bb
emc3	0.00768259	1.81905	0.375	0.214	1	lHb	emc3
atg4c	0.00768307	7.24577	0.104	0.019	1	lHb	atg4c
endouc	0.00773594	6.12715	0.146	0.039	1	lHb	endouc
cyb5r1	0.0077806	7.53996	0.104	0.019	1	lHb	cyb5r1
plgrkt	0.00780942	5.58748	0.271	0.123	1	lHb	plgrkt
psme3	0.00784989	3.34687	0.292	0.149	1	lHb	psme3
SGCZ	0.00787845	5.62831	0.104	0.019	1	lHb	SGCZ
cst3	0.00788105	0.820045	0.562	0.357	1	lHb	cst3
med27	0.00788492	1.23909	0.271	0.11	1	lHb	med27
rnd1b	0.00789153	0.559205	0.667	0.442	1	lHb	rnd1b
rps26l	0.00795099	0.513946	0.771	0.552	1	lHb	rps26l
CR749172.1	0.0079762	6.14008	0.104	0.019	1	lHb	CR749172.1
eif3f	0.00797897	0.693518	0.792	0.649	1	lHb	eif3f
AL773558.1	0.00798085	2.52326	0.146	0.039	1	lHb	AL773558.1
lhx2b	0.0080377	0.793328	0.396	0.214	1	lHb	lhx2b
homer3b	0.00805729	2.64028	0.188	0.065	1	lHb	homer3b
CR388168.2	0.00811657	1.04055	0.292	0.13	1	lHb	CR388168.2
bmi1a	0.00813039	0.979268	0.188	0.058	1	lHb	bmi1a
chmp5b	0.00815758	2.19414	0.208	0.071	1	lHb	chmp5b
CDPF1	0.00818541	0.984157	0.458	0.26	1	lHb	CDPF1
gapvd1	0.0081884	2.74576	0.354	0.182	1	lHb	gapvd1
ulk1a	0.0082207	3.37082	0.146	0.039	1	lHb	ulk1a
ahsa1b	0.00827285	0.757838	0.75	0.597	1	lHb	ahsa1b
cpne9	0.00829398	0.941653	0.229	0.091	1	lHb	cpne9
CABZ01054879.1	0.00834404	1.77609	0.229	0.091	1	lHb	CABZ01054879.1
memo1	0.0083794	5.86519	0.104	0.019	1	lHb	memo1
ttc39a	0.0083794	4.98191	0.104	0.019	1	lHb	ttc39a
gpm6bb	0.00838044	6.36737	0.104	0.019	1	lHb	gpm6bb
zbtb8a	0.00838066	1.80449	0.146	0.039	1	lHb	zbtb8a
dre-mir-7a-1	0.00838127	1.48918	0.104	0.019	1	lHb	dre-mir-7a-1
vgll4b	0.00839728	2.02902	0.208	0.078	1	lHb	vgll4b
necab3	0.00844718	1.39166	0.333	0.156	1	lHb	necab3
elavl3	0.00846858	0.681452	1	0.974	1	lHb	elavl3
purba	0.00848413	0.594762	0.646	0.448	1	lHb	purba
si:ch211-154c21.1	0.00851008	1.50031	0.292	0.136	1	lHb	si:ch211-154c21.1
sfswap	0.00857119	1.37448	0.562	0.383	1	lHb	sfswap
kctd12b	0.00858945	1.0509	0.104	0.019	1	lHb	kctd12b
tecpr1b	0.00858966	0.97728	0.104	0.019	1	lHb	tecpr1b
rnf144aa	0.00859051	2.88193	0.104	0.019	1	lHb	rnf144aa
aass	0.0085958	0.943839	0.208	0.078	1	lHb	aass
zgc:162944	0.00860605	2.25212	0.188	0.065	1	lHb	zgc:162944
CR376741.4	0.00869655	0.620048	0.104	0.019	1	lHb	CR376741.4
rplp1	0.00874469	0.562454	1	0.929	1	lHb	rplp1
pdlim3a	0.00880204	1.59403	0.104	0.019	1	lHb	pdlim3a
adgrv1	0.00880334	2.68411	0.104	0.019	1	lHb	adgrv1
haus7	0.00880334	2.67932	0.104	0.019	1	lHb	haus7
exosc3	0.00880398	3.08759	0.104	0.019	1	lHb	exosc3
mrps15	0.00880457	2.64558	0.146	0.039	1	lHb	mrps15
snn	0.00884473	4.85359	0.167	0.052	1	lHb	snn
blvra	0.00891259	2.18981	0.104	0.019	1	lHb	blvra
otpa	0.00892654	4.11043	0.333	0.175	1	lHb	otpa
sec14l7	0.00897865	0.709569	0.292	0.136	1	lHb	sec14l7
rcc1l	0.00902656	1.20318	0.271	0.117	1	lHb	rcc1l
vimp	0.00917314	1.39599	0.312	0.136	1	lHb	vimp
mettl23	0.00935911	0.820737	0.104	0.019	1	lHb	mettl23
gcfc2	0.00935911	0.647176	0.104	0.019	1	lHb	gcfc2
ppp1r12c	0.00945407	1.34421	0.333	0.156	1	lHb	ppp1r12c
xkrx	0.00946948	2.2396	0.104	0.019	1	lHb	xkrx
aspscr1	0.00947312	1.77962	0.104	0.019	1	lHb	aspscr1
smarca5	0.00948985	2.03736	0.312	0.156	1	lHb	smarca5
acacb	0.00954411	1.12959	0.333	0.156	1	lHb	acacb
rpl9	0.0096315	0.664159	0.875	0.805	1	lHb	rpl9
si:ch211-196c10.11	0.0097003	0.83602	0.146	0.039	1	lHb	si:ch211-196c10.11
grem1a	0.00970721	1.69355	0.104	0.019	1	lHb	grem1a
zgc:158403	0.00972786	0.977197	0.438	0.247	1	lHb	zgc:158403
MARCH4 (1 of many)	0.00978369	1.29419	0.208	0.078	1	lHb	MARCH4 (1 of many)
CU681842.1	0.00981882	0.913003	0.396	0.221	1	lHb	CU681842.1
thtpa	0.00982617	2.64777	0.167	0.052	1	lHb	thtpa
eif3k	0.00989586	1.10591	0.417	0.247	1	lHb	eif3k
si:dkeyp-115d7.2	0.00994548	1.00517	0.104	0.019	1	lHb	si:dkeyp-115d7.2
FP085428.1	3.57241651972451e-16	4.21354	0.609	0.094	5.05889903358188e-12	lHb	FP085428.1
sox6	1.62433211790661e-14	7.17733	0.703	0.254	2.30021671216755e-10	lHb	sox6
adgrb2	1.68615329802287e-14	4.12192	0.766	0.304	2.38776168533018e-10	lHb	adgrb2
kctd4	2.00554225764393e-13	3.05907	0.984	0.833	2.84004839104957e-09	lHb	kctd4
nrp2a	6.37096007030874e-13	5.39878	0.719	0.297	9.0219165555642e-09	lHb	nrp2a
tgfbi	2.95096088501982e-12	6.66721	0.75	0.384	4.17885570927657e-08	lHb	tgfbi
gng81	2.1086515034744e-11	2.09819	0.984	0.746	2.98606139407009e-07	lHb	gng8
CR933017.1	8.05945161617265e-11	3.75322	0.281	0	1.14129894336621e-06	lHb	CR933017.1
zic3	1.21884339124899e-10	2.26866	0.844	0.471	1.7260041263477e-06	lHb	zic3
NPBWR2 (1 of many)	1.22444801550846e-10	2.26141	0.75	0.348	1.73394083476153e-06	lHb	NPBWR2 (1 of many)
GPR151	1.3342913113297e-10	2.94534	0.828	0.478	1.88948992597399e-06	lHb	GPR151
bean1	1.89445026718212e-10	2.42967	0.781	0.377	2.6827310233566e-06	lHb	bean1
mmel1	2.37004337051648e-10	2.27604	0.844	0.5	3.35621841698839e-06	lHb	mmel1
FQ311879.2	2.97495219031883e-10	3.73302	0.266	0	4.21282979671049e-06	lHb	FQ311879.2
CU914156.1	4.82500831553029e-10	5.56972	0.281	0.007	6.83269427562244e-06	lHb	CU914156.1
tac3a	6.12185360710554e-10	5.79525	0.766	0.435	8.66915689302215e-06	lHb	tac3a
zic1	7.95868369479135e-10	2.99802	0.797	0.565	1.1270291980194e-05	lHb	zic1
cadps2	1.20751519751624e-09	1.95976	0.859	0.565	1.70996227120275e-05	lHb	cadps2
stxbp5l	1.49681864424897e-09	2.97755	0.844	0.551	2.11964488212096e-05	lHb	stxbp5l
necab2	2.19963393457239e-09	2.11557	0.906	0.674	3.11490161474796e-05	lHb	necab2
FQ859180.1	2.86188599521623e-09	1.47626	0.266	0.007	4.0527167578257e-05	lHb	FQ859180.1
lhx9	2.96696492911103e-09	1.87942	0.781	0.471	4.20151903611413e-05	lHb	lhx9
edar	3.09795052247899e-09	2.55775	0.266	0.007	4.38700773488249e-05	lHb	edar
BX511306.1	1.06677970522872e-08	2.25601	0.25	0.007	0.000151067	lHb	BX511306.1
dachc	1.09822013637846e-08	8.88218	0.266	0.014	0.000155519	lHb	dachc
BX908395.1	1.10642421013351e-08	7.6224	0.297	0.029	0.000156681	lHb	BX908395.1
CT573247.1	1.13735067466485e-08	6.97823	0.297	0.029	0.00016106	lHb	CT573247.1
gulp1b	1.81496648510312e-08	3.6244	0.531	0.181	0.000257017	lHb	gulp1b
qkia	2.00467043381337e-08	2.77728	0.719	0.413	0.000283881	lHb	qkia
ARHGAP22 (1 of many)	2.10459367969329e-08	2.19905	0.781	0.428	0.000298032	lHb	ARHGAP22 (1 of many)
slit21	2.14198494374601e-08	1.54587	0.875	0.565	0.000303326	lHb	slit2
nr4a3	3.46790822505013e-08	2.54426	0.656	0.297	0.00049109	lHb	nr4a3
si:dkeyp-72h1.1	3.48846094107606e-08	2.49019	0.797	0.587	0.000494001	lHb	si:dkeyp-72h1.1
ptprn2	4.89545029321076e-08	1.38564	1	0.899	0.000693245	lHb	ptprn2
camk1gb	6.2488474830091e-08	5.60101	0.516	0.203	0.000884899	rHb	camk1gb
rims1a	6.29520596802886e-08	1.9465	0.844	0.536	0.000891464	rHb	rims1a
hsp70.21	8.60235627157348e-08	1.11351	1	1	0.00121818	rHb	hsp70.2
hsp90aa1.21	8.90897845577293e-08	1.39077	1	0.978	0.0012616	rHb	hsp90aa1.2
robo3	1.8123490111755e-07	1.45957	0.766	0.464	0.00256647	rHb	robo3
cnih3	1.86312403965792e-07	2.4304	0.75	0.478	0.00263837	rHb	cnih3
prox1a	2.29758855627105e-07	2.79927	0.562	0.261	0.00325362	rHb	prox1a
nrn1a	2.36069142756615e-07	2.09048	0.734	0.413	0.00334298	rHb	nrn1a
ywhaz	3.04345490692187e-07	1.2615	0.984	0.949	0.00430984	rHb	ywhaz
qkib	3.30750291729088e-07	2.7205	0.5	0.174	0.00468376	rHb	qkib
ano2	3.34414305961144e-07	1.74618	0.578	0.239	0.00473564	rHb	ano2
nrp2b	3.82504516266964e-07	1.60428	0.781	0.5	0.00541665	rHb	nrp2b
ssbp3a	6.86918362678303e-07	5.68332	0.406	0.123	0.00972745	rHb	ssbp3a
lrrc3	1.15558949082608e-06	8.22552	0.188	0.007	0.0163643	rHb	lrrc3
slc5a7a	1.18928567619096e-06	5.46605	0.438	0.152	0.0168415	rHb	slc5a7a
avpr2ab	1.62676130913319e-06	6.71712	0.203	0.014	0.0230366	rHb	avpr2ab
kctd8	1.66371079981854e-06	2.37653	0.812	0.572	0.0235598	rHb	kctd8
ncam2	2.05021183849902e-06	1.44137	0.797	0.565	0.0290331	rHb	ncam2
CT573256.1	2.07767862102947e-06	6.71016	0.156	0	0.029422	rHb	CT573256.1
st6galnac5a	2.08629399693961e-06	4.91648	0.25	0.036	0.029544	rHb	st6galnac5a
irx3b	2.10789288806608e-06	5.00283	0.453	0.174	0.0298499	rHb	irx3b
hsp70.31	3.0929318297387e-06	0.874626	1	1	0.043799	rHb	hsp70.3
cacnb1	3.18940142385757e-06	2.02107	0.719	0.435	0.0451651	rHb	cacnb1
tmem45b	4.02855987067809e-06	2.97099	0.469	0.174	0.0570484	rHb	tmem45b
hsp70l1	5.05839855390485e-06	1.01493	1	1	0.071632	rHb	hsp70l
msi2b	6.24115906687594e-06	1.25475	0.953	0.855	0.0883811	rHb	msi2b
gpr52	7.10232035353877e-06	5.91401	0.141	0	0.100576	rHb	gpr52
slc7a1	7.10615990996904e-06	4.42206	0.141	0	0.10063	rHb	slc7a1
CR318624.1	8.11707612684297e-06	0.629223	0.5	0.181	0.114946	rHb	CR318624.1
fam213b	8.27911062142501e-06	1.01688	0.656	0.348	0.11724	rHb	fam213b
BX005437.1	8.58875694999596e-06	2.3772	0.219	0.029	0.121625	rHb	BX005437.1
si:ch211-12e1.3	1.15875943799576e-05	7.88084	0.297	0.08	0.164092	rHb	si:ch211-12e1.3
CR354372.2	1.17976510716282e-05	0.639271	0.531	0.21	0.167067	rHb	CR354372.2
auts2a	1.87909339257728e-05	2.18668	0.844	0.601	0.266098	rHb	auts2a
CNNM1	1.92762702367136e-05	2.74978	0.391	0.138	0.272971	rHb	CNNM1
lrrn3b	2.15983621179157e-05	1.99459	0.594	0.348	0.305854	rHb	lrrn3b
FP236632.1	2.33731382500812e-05	1.95125	0.391	0.145	0.330987	rHb	FP236632.1
si:dkeyp-110e4.11	2.35818083868221e-05	8.51704	0.391	0.145	0.333942	rHb	si:dkeyp-110e4.11
syt10	2.36604284955897e-05	1.96905	0.578	0.319	0.335055	rHb	syt10
NR4A2 (1 of many)	2.41422939143117e-05	0.714246	0.125	0	0.341879	rHb	NR4A2 (1 of many)
slc17a6b	2.6188062040144e-05	0.91205	0.844	0.58	0.370849	rHb	slc17a6b
hsp70.1	2.90501596105862e-05	1.05522	1	0.993	0.411379	rHb	hsp70.1
FO704572.1	2.93583182908225e-05	0.80532	0.781	0.478	0.415743	rHb	FO704572.1
nrgnb	3.06084315204432e-05	3.83144	0.734	0.572	0.433446	rHb	nrgnb
nwd21	3.13055877518084e-05	2.01739	0.859	0.696	0.443318	rHb	nwd2
gucy1a3	3.37533819379833e-05	2.46087	0.422	0.167	0.477982	rHb	gucy1a3
BX649559.1	3.62354021885799e-05	2.89134	0.219	0.036	0.51313	rHb	BX649559.1
ctnnd2b	3.7621359869523e-05	1.08049	0.672	0.37	0.532756	rHb	ctnnd2b
prkca	3.78073736421057e-05	2.24473	0.469	0.203	0.53539	rHb	prkca
hmgb3a	3.94106157466801e-05	0.645339	1	1	0.558094	rHb	hmgb3a
grm2a	4.06914651790919e-05	4.08543	0.406	0.167	0.576232	rHb	grm2a
ptprdb	4.41741107485164e-05	3.19003	0.516	0.261	0.62555	rHb	ptprdb
col1a2	4.83283777948278e-05	3.03991	0.438	0.188	0.684378	rHb	col1a2
si:ch211-266k22.6	5.035753021539e-05	5.20923	0.141	0.007	0.713113	rHb	si:ch211-266k22.6
slit1a	5.30782565508522e-05	2.33552	0.547	0.297	0.751641	rHb	slit1a
si:dkey-193n17.9	5.45702767664145e-05	1.53962	0.547	0.29	0.77277	rHb	si:dkey-193n17.9
pacrg	6.40017104910564e-05	3.53964	0.359	0.138	0.906328	rHb	pacrg
AL954767.1	6.8744905350544e-05	4.17791	0.234	0.051	0.973497	rHb	AL954767.1
GNB4	7.15024057334373e-05	1.39867	0.406	0.152	1	rHb	GNB4
jun	7.25544538872442e-05	1.58688	0.891	0.826	1	rHb	jun
dlgap1b	7.36281900312232e-05	1.4346	0.594	0.312	1	rHb	dlgap1b
tenm3	7.642228472501e-05	0.980898	0.812	0.638	1	rHb	tenm3
eml1	7.69875143554402e-05	5.09037	0.453	0.232	1	rHb	eml1
syt6b	8.07572012069184e-05	2.65701	0.516	0.254	1	rHb	syt6b
muc13a	8.16412790851948e-05	7.06575	0.109	0	1	rHb	muc13a
ppp1r16b	8.16509993214009e-05	5.92258	0.109	0	1	rHb	ppp1r16b
gramd4a	9.03436124212714e-05	1.06596	0.297	0.087	1	rHb	gramd4a
ca4a	9.50505911699437e-05	2.91808	0.469	0.239	1	rHb	ca4a
gabbr1a1	0.000100561	1.44645	0.578	0.319	1	rHb	gabbr1a
dgkzb	0.000109052	3.32514	0.469	0.246	1	rHb	dgkzb
neo1b	0.000112897	1.73991	0.562	0.304	1	rHb	neo1b
npr1a	0.000129785	2.12484	0.203	0.036	1	rHb	npr1a
sulf2b	0.000132101	0.917242	0.859	0.638	1	rHb	sulf2b
cbarpb1	0.000140284	1.38616	0.641	0.413	1	rHb	cbarpb
BX936415.1	0.000146387	3.63993	0.328	0.116	1	rHb	BX936415.1
FP325120.1	0.000151568	2.45496	0.438	0.196	1	rHb	FP325120.1
sst1.1	0.000153636	4.61901	0.578	0.428	1	rHb	sst1.1
sema3b	0.00015601	6.4346	0.125	0.007	1	rHb	sema3b
si:ch211-126j24.1	0.000174067	1.52624	0.656	0.391	1	rHb	si:ch211-126j24.1
wrn	0.000185453	5.61975	0.125	0.007	1	rHb	wrn
CABZ01079490.1	0.000185594	4.93235	0.125	0.007	1	rHb	CABZ01079490.1
CU929288.1	0.000191016	0.572211	0.125	0.007	1	rHb	CU929288.1
hsp90aa1.1	0.000194771	1.31079	0.516	0.275	1	rHb	hsp90aa1.1
col5a2b	0.000201914	4.80549	0.203	0.043	1	rHb	col5a2b
znf1081	0.000238237	0.553936	0.141	0.014	1	rHb	znf1081
hebp2	0.000252923	1.59966	0.453	0.203	1	rHb	hebp2
nkd1	0.000271433	2.88911	0.297	0.101	1	rHb	nkd1
si:dkey-172k15.6	0.000292527	0.760601	0.141	0.014	1	rHb	si:dkey-172k15.6
pou4f1	0.00029987	1.55988	0.562	0.312	1	rHb	pou4f1
nr4a2a	0.000334747	5.20051	0.234	0.065	1	rHb	nr4a2a
atf1	0.000339555	2.93174	0.328	0.123	1	rHb	atf1
dscaml1	0.000347524	1.38861	0.625	0.384	1	rHb	dscaml1
pyyb	0.000358185	6.06111	0.375	0.167	1	rHb	pyyb
AL954359.1	0.000362817	1.06718	0.203	0.043	1	rHb	AL954359.1
pdcd4b	0.000364975	1.10437	0.922	0.783	1	rHb	pdcd4b
gria1b	0.000394049	2.09589	0.484	0.275	1	rHb	gria1b
dennd1b	0.000410054	0.647931	0.391	0.152	1	rHb	dennd1b
tacr3l	0.000428626	5.77091	0.359	0.159	1	rHb	tacr3l
trpm3	0.000433272	1.9582	0.578	0.37	1	rHb	trpm3
fam13a	0.000444098	1.8828	0.625	0.391	1	rHb	fam13a
zic4	0.000450144	3.52878	0.375	0.181	1	rHb	zic4
UBB1	0.000494749	0.637547	1	0.971	1	rHb	UBB
ctnnb1	0.000499249	1.16354	0.844	0.688	1	rHb	ctnnb1
dnajc28	0.000516054	8.13233	0.109	0.007	1	rHb	dnajc28
map3k4	0.000516114	1.95369	0.391	0.188	1	rHb	map3k4
znf236	0.000530775	6.73945	0.109	0.007	1	rHb	znf236
CR361561.3	0.000545529	0.662009	0.109	0.007	1	rHb	CR361561.3
stac	0.000581896	1.27647	0.312	0.116	1	rHb	stac
sox12	0.000589812	1.61674	0.328	0.123	1	rHb	sox12
ak5l	0.000620787	3.10694	0.281	0.094	1	rHb	ak5l
si:ch211-12m10.1	0.000629167	0.743251	0.609	0.377	1	rHb	si:ch211-12m10.1
si:ch73-281n10.2	0.000651681	1.12735	0.938	0.862	1	rHb	si:ch73-281n10.2
rsrp1	0.000690839	0.750239	0.969	0.971	1	rHb	rsrp1
rnf144b	0.000699083	7.13785	0.125	0.014	1	rHb	rnf144b
cadpsa	0.000708964	1.5381	0.422	0.203	1	rHb	cadpsa
rxfp2b	0.000709047	2.4091	0.266	0.094	1	rHb	rxfp2b
usp6nl	0.000709179	2.39507	0.391	0.181	1	rHb	usp6nl
gpc3	0.000712624	4.45414	0.188	0.043	1	rHb	gpc3
CR376741.1	0.000726315	2.28733	0.125	0.014	1	rHb	CR376741.1
pik3cb	0.000731639	5.47057	0.266	0.094	1	rHb	pik3cb
mast3a	0.000743938	2.25544	0.375	0.152	1	rHb	mast3a
bmp1a	0.000776948	1.94152	0.328	0.138	1	rHb	bmp1a
CABZ01053592.1	0.000778337	1.50076	0.469	0.246	1	rHb	CABZ01053592.1
pou4f2	0.000786333	0.504486	0.531	0.304	1	rHb	pou4f2
hpdl	0.000808559	2.5088	0.266	0.087	1	rHb	hpdl
cpm	0.000830195	3.32135	0.172	0.036	1	rHb	cpm
CR456635.1	0.000850357	2.69114	0.25	0.08	1	rHb	CR456635.1
anxa3b	0.000853669	6.25303	0.156	0.029	1	rHb	anxa3b
vrk1	0.000871905	3.09018	0.156	0.029	1	rHb	vrk1
flna	0.00098132	1.89292	0.453	0.225	1	rHb	flna
cdh23	0.000985417	2.71379	0.297	0.123	1	rHb	cdh23
zgc:1017311	0.000991719	1.11022	0.766	0.645	1	rHb	zgc:101731
agrn	0.000994207	0.854482	0.688	0.507	1	rHb	agrn
rap1b	0.00104691	1.63403	0.703	0.551	1	rHb	rap1b
kctd12.11	0.00108242	1.72616	0.719	0.529	1	rHb	kctd12.1
zgc:77784	0.00112883	1.83871	0.391	0.196	1	rHb	zgc:77784
cacna1ea	0.00114904	1.32701	0.609	0.428	1	rHb	cacna1ea
SEPT4	0.00116647	4.0638	0.469	0.29	1	rHb	SEPT4
mdkb	0.00117201	0.66434	1	0.978	1	rHb	mdkb
g0s2	0.00117591	5.30113	0.406	0.217	1	rHb	g0s2
usp44	0.00120455	1.6194	0.172	0.036	1	rHb	usp44
iqsec3b	0.00122433	2.68713	0.469	0.268	1	rHb	iqsec3b
celf2	0.00123833	0.813483	0.812	0.681	1	rHb	celf2
kcnab2b	0.00125251	2.09379	0.438	0.239	1	rHb	kcnab2b
si:ch1073-90m23.1	0.00126983	3.06484	0.484	0.319	1	rHb	si:ch1073-90m23.1
zic2a1	0.00129342	0.784368	0.703	0.449	1	rHb	zic2a
CABZ01069145.1	0.00133	0.621671	0.422	0.217	1	rHb	CABZ01069145.1
BX321893.1	0.00135674	2.30029	0.234	0.08	1	rHb	BX321893.1
dusp3a	0.00140296	1.48071	0.797	0.645	1	rHb	dusp3a
pbx4	0.0014092	0.524891	0.984	0.92	1	rHb	pbx4
im:7152348	0.00141309	8.93652	0.203	0.058	1	rHb	im:7152348
si:ch211-154e10.1	0.00142123	5.26489	0.188	0.051	1	rHb	si:ch211-154e10.1
gnao1a	0.00143327	0.796974	0.984	0.913	1	rHb	gnao1a
kcnn3	0.00143818	1.93927	0.484	0.268	1	rHb	kcnn3
stag2a	0.00155037	5.43913	0.188	0.051	1	rHb	stag2a
si:ch211-151p13.8	0.00155268	1.41831	0.734	0.565	1	rHb	si:ch211-151p13.8
r3hdm1	0.00157608	0.933759	0.797	0.565	1	rHb	r3hdm1
si:ch211-154o6.3	0.00171677	2.98266	0.172	0.043	1	rHb	si:ch211-154o6.3
arl6	0.0017683	1.47483	0.578	0.341	1	rHb	arl6
plrg1	0.00177986	4.14264	0.219	0.065	1	rHb	plrg1
kdm5ba	0.00178641	1.04463	0.5	0.283	1	rHb	kdm5ba
etv1	0.00181034	1.59169	0.375	0.188	1	rHb	etv1
b3gat1a	0.00184025	2.54176	0.375	0.188	1	rHb	b3gat1a
slc6a1b	0.00185907	0.82387	0.812	0.739	1	rHb	slc6a1b
cacng7b	0.00196679	2.42259	0.391	0.188	1	rHb	cacng7b
cavin4b	0.0019973	8.89745	0.156	0.036	1	rHb	cavin4b
cacng5b	0.00200735	3.63499	0.312	0.138	1	rHb	cacng5b
arhgdig	0.00206238	1.7281	0.484	0.297	1	rHb	arhgdig
znf1158	0.00207681	8.0312	0.172	0.043	1	rHb	znf1158
nrp1b	0.00209045	2.13916	0.375	0.188	1	rHb	nrp1b
slc1a6	0.00210688	2.08478	0.5	0.326	1	rHb	slc1a6
plce1	0.00210712	6.35902	0.141	0.029	1	rHb	plce1
atf4b	0.00215878	1.12591	0.938	0.949	1	rHb	atf4b
ggt5a	0.00217864	4.58691	0.156	0.036	1	rHb	ggt5a
hibadha	0.00219469	8.12739	0.141	0.029	1	rHb	hibadha
CU467982.1	0.00223077	1.68782	0.172	0.043	1	rHb	CU467982.1
erg	0.00228354	0.747426	0.109	0.014	1	rHb	erg
CU469570.3	0.00228585	4.32218	0.109	0.014	1	rHb	CU469570.3
nrip2	0.00231179	1.77815	0.453	0.246	1	rHb	nrip2
AL840638.2	0.00231288	0.981145	0.109	0.014	1	rHb	AL840638.2
CR388132.2	0.00231288	0.612829	0.109	0.014	1	rHb	CR388132.2
tatdn1	0.00236918	4.33511	0.109	0.014	1	rHb	tatdn1
pcdh1a6	0.0023698	2.67038	0.109	0.014	1	rHb	pcdh1a6
kcnj3b	0.0023918	2.46198	0.344	0.174	1	rHb	kcnj3b
PCMTD2 (1 of many)	0.00239821	4.52711	0.109	0.014	1	rHb	PCMTD2 (1 of many)
agmat	0.00246452	0.816921	0.219	0.072	1	rHb	agmat
hopx	0.00248377	2.2903	0.172	0.043	1	rHb	hopx
CABZ01088996.1	0.0024862	2.44923	0.109	0.014	1	rHb	CABZ01088996.1
spon1b	0.002491	1.17868	0.594	0.42	1	rHb	spon1b
BX936337.1	0.00249801	1.72648	0.5	0.319	1	rHb	BX936337.1
tbrg1	0.00250166	0.539302	0.266	0.101	1	rHb	tbrg1
FP565432.1	0.00250553	1.18447	0.172	0.043	1	rHb	FP565432.1
kctd5a1	0.00252004	1.31431	0.562	0.377	1	rHb	kctd5a
bsnb	0.00255912	0.632287	0.969	0.942	1	rHb	bsnb
b3glcta	0.0025648	2.5361	0.531	0.384	1	rHb	b3glcta
CR392012.2	0.0025767	1.79133	0.109	0.014	1	rHb	CR392012.2
sdhaf4	0.0025822	1.37757	0.5	0.304	1	rHb	sdhaf4
klhl35	0.00272355	7.34151	0.125	0.022	1	rHb	klhl35
znf804a	0.00286232	0.930579	0.281	0.109	1	rHb	znf804a
prkg2	0.00289974	4.16658	0.219	0.08	1	rHb	prkg2
phf241	0.00291899	1.20728	0.625	0.435	1	rHb	phf24
slc35g2a	0.00292213	1.75273	0.703	0.543	1	rHb	slc35g2a
CR847793.1	0.002957	0.57801	0.266	0.101	1	rHb	CR847793.1
efr3bb	0.00305092	2.62638	0.391	0.225	1	rHb	efr3bb
nr0b1	0.00307424	9.81038	0.25	0.101	1	rHb	nr0b1
col7a1	0.00311303	3.63287	0.344	0.167	1	rHb	col7a1
CT956002.2	0.00316851	1.30964	0.156	0.036	1	rHb	CT956002.2
agpat4	0.0032144	2.46288	0.25	0.101	1	rHb	agpat4
dixdc1b	0.00324726	2.86935	0.484	0.312	1	rHb	dixdc1b
cpne4b	0.00325574	1.7171	0.422	0.246	1	rHb	cpne4b
znf983	0.00332314	2.14752	0.281	0.116	1	rHb	znf983
AL954322.3	0.00333618	1.36096	0.266	0.109	1	rHb	AL954322.3
tmem147	0.00346396	1.83386	0.312	0.138	1	rHb	tmem147
BX571803.3	0.00352548	2.99002	0.188	0.058	1	rHb	BX571803.3
zgc:173575	0.0035419	1.62906	0.547	0.362	1	rHb	zgc:173575
gstm.1	0.00354205	2.17731	0.5	0.326	1	rHb	gstm.1
gabbr21	0.00355697	1.24636	0.594	0.406	1	rHb	gabbr2
BX005474.1	0.00355716	2.85722	0.188	0.058	1	rHb	BX005474.1
ctso	0.00355868	1.3569	0.25	0.094	1	rHb	ctso
frem2b	0.00366515	4.15997	0.297	0.145	1	rHb	frem2b
cadm1a	0.003669	1.95287	0.594	0.42	1	rHb	cadm1a
AL772332.2	0.00371784	3.31877	0.219	0.087	1	rHb	AL772332.2
brf1b	0.00383596	8.12767	0.172	0.051	1	rHb	brf1b
akap12b	0.00390121	0.793602	0.344	0.174	1	rHb	akap12b
gdpd5b	0.00392501	1.3495	0.438	0.254	1	rHb	gdpd5b
pde4a	0.00397695	2.16098	0.203	0.065	1	rHb	pde4a
iqsec1b	0.00400772	1.45779	0.641	0.471	1	rHb	iqsec1b
slc25a32a	0.00409373	1.65192	0.594	0.428	1	rHb	slc25a32a
atg7	0.00430483	1.99497	0.312	0.138	1	rHb	atg7
slc7a14a	0.00433152	2.36973	0.438	0.29	1	rHb	slc7a14a
BX927288.1	0.004339	2.14074	0.25	0.109	1	rHb	BX927288.1
ptbp3	0.00458144	1.03029	0.656	0.428	1	rHb	ptbp3
cldn11a	0.00472012	1.19381	0.188	0.058	1	rHb	cldn11a
lnx11	0.00474653	1.85476	0.562	0.435	1	rHb	lnx1
nrg3b	0.00474797	1.44505	0.578	0.399	1	rHb	nrg3b
arcn1b	0.00493692	2.75941	0.328	0.159	1	rHb	arcn1b
CU861477.1	0.00511912	1.87064	0.422	0.239	1	rHb	CU861477.1
zgc:162939	0.00513659	3.27739	0.391	0.21	1	rHb	zgc:162939
pgls	0.00521891	0.844179	0.172	0.051	1	rHb	pgls
BX927275.2	0.00522794	3.69349	0.156	0.043	1	rHb	BX927275.2
porcn	0.00526441	1.83882	0.172	0.051	1	rHb	porcn
olfm1a	0.00534213	2.12527	0.375	0.225	1	rHb	olfm1a
kcnh5b	0.005397	3.66604	0.25	0.109	1	rHb	kcnh5b
mgat4c	0.00541987	3.00255	0.281	0.13	1	rHb	mgat4c
uso1	0.00552828	2.50382	0.375	0.196	1	rHb	uso1
efna1b	0.00554262	4.10049	0.156	0.043	1	rHb	efna1b
si:dkeyp-75b4.7	0.00568655	2.212	0.328	0.174	1	rHb	si:dkeyp-75b4.7
MFN1 (1 of many)	0.00572372	1.25634	0.266	0.116	1	rHb	MFN1 (1 of many)
tcp11l1	0.00577702	2.03421	0.219	0.08	1	rHb	tcp11l1
n6amt1	0.00580385	2.93434	0.203	0.072	1	rHb	n6amt1
rrn3	0.00585048	6.14172	0.141	0.036	1	rHb	rrn3
AL929077.2	0.00597943	1.85643	0.203	0.072	1	rHb	AL929077.2
BX323080.1	0.00607272	3.23998	0.125	0.029	1	rHb	BX323080.1
srsf2b	0.00610818	2.72451	0.203	0.072	1	rHb	srsf2b
nap1l1	0.00614904	0.593397	0.922	0.855	1	rHb	nap1l1
c1ql4a	0.00619111	2.85667	0.125	0.029	1	rHb	c1ql4a
fhl2b	0.00634099	7.83883	0.141	0.036	1	rHb	fhl2b
esyt1a	0.00643413	2.49328	0.281	0.116	1	rHb	esyt1a
fam107b	0.00663762	2.09942	0.609	0.493	1	rHb	fam107b
syt9b	0.00670215	1.09783	0.578	0.435	1	rHb	syt9b
syngr3b	0.00698643	1.14643	0.703	0.522	1	rHb	syngr3b
mef2cb	0.00703927	0.919116	0.344	0.181	1	rHb	mef2cb
CU570881.3	0.00718092	1.75677	0.141	0.036	1	rHb	CU570881.3
BX571803.2	0.00718179	1.52496	0.141	0.036	1	rHb	BX571803.2
ubb1	0.0072435	0.534067	1	0.978	1	rHb	ubb
si:ch211-162e15.3	0.00734003	1.35098	0.203	0.072	1	rHb	si:ch211-162e15.3
si:dkey-56m15.5	0.00741432	1.14833	0.109	0.022	1	rHb	si:dkey-56m15.5
caska	0.00748603	2.0631	0.625	0.391	1	rHb	caska
lrrc73	0.00750646	0.514423	0.359	0.203	1	rHb	lrrc73
si:ch211-210c8.6	0.00762273	1.67505	0.125	0.029	1	rHb	si:ch211-210c8.6
ing3	0.00763506	1.2822	0.328	0.159	1	rHb	ing3
inadl	0.00772127	1.24339	0.281	0.138	1	rHb	inadl
baz2ba	0.0077275	1.1442	0.781	0.645	1	rHb	baz2ba
psen2	0.00776308	0.509907	0.203	0.072	1	rHb	psen2
bend3	0.00796911	2.35084	0.109	0.022	1	rHb	bend3
gch2	0.00799476	0.959512	0.125	0.029	1	rHb	gch2
uap1	0.00804912	2.82463	0.109	0.022	1	rHb	uap1
npy8ar	0.0080518	1.15753	0.188	0.065	1	rHb	npy8ar
nr3c1	0.00837328	2.5527	0.219	0.087	1	rHb	nr3c1
tiparp	0.00844612	2.02152	0.469	0.304	1	rHb	tiparp
BX511089.2	0.00846931	1.33092	0.297	0.152	1	rHb	BX511089.2
txnrd1	0.00848148	3.62087	0.25	0.116	1	rHb	txnrd1
tbc1d22a	0.00857295	5.57224	0.172	0.058	1	rHb	tbc1d22a
ece2b	0.0086756	2.20409	0.484	0.29	1	rHb	ece2b
hspbp1	0.0086806	0.538644	0.391	0.21	1	rHb	hspbp1
ip6k2a	0.00870357	1.09881	0.625	0.471	1	rHb	ip6k2a
ntn4	0.00893692	0.92545	0.125	0.029	1	rHb	ntn4
apoa1b	0.0093012	3.10778	0.219	0.094	1	rHb	apoa1b
CABZ01075114.1	0.00930241	3.69215	0.672	0.507	1	rHb	CABZ01075114.1
irx1b	0.00930585	0.860629	0.484	0.297	1	rHb	irx1b
nfe2l2a	0.0093118	1.75984	0.297	0.145	1	rHb	nfe2l2a
gpr37b	0.00945591	1.88132	0.172	0.058	1	rHb	gpr37b
hars	0.00948786	1.62759	0.281	0.13	1	rHb	hars
cdadc1	0.0095143	5.51484	0.172	0.058	1	rHb	cdadc1
nr2f6b	0.00954501	3.84986	0.219	0.094	1	rHb	nr2f6b
CR354556.3	0.00980076	4.36424	0.172	0.058	1	rHb	CR354556.3
syt1a	0.00995932	0.730254	0.953	0.949	1	rHb	syt1a
gpr78b	0.0099767	1.89815	0.266	0.123	1	rHb	gpr78b
cntnap5l	0.00997759	1.4906	0.266	0.123	1	rHb	cntnap5l

## Sheet: Supplementary Fig1
	S1e																	S1f					S1i															S1j
	Nuc-G				co-G				NES-R				co-R					Nuc-G	Co-G	NES-R	Co-R		PhoCl- neurons							PhoCl+ neurons								PhoCl-	PhoCl+
Time (s)	1	2	3	4	1	2	3	4	1	2	3	4	1	2	3	4		-0.05305	-0.0306	1.9293	4.43691		-0.0644977	-0.0197453	-0.0636038	-0.0473526	-0.0773166	0.000228817	-0.121582	-0.0227093	-0.00543356	0.02097	-0.0979175	-0.127897	-0.0478689	0.0153026		0.0701114	0.0237611
-40	0.00443777	0.000906825	-0.00549525	-0.00312191	4.93226e-05	-0.00197978	-0.00267174	-0.00124522	0.0326971	-0.0182647	-0.0110299	-0.00295817	-0.0142533	-0.00602024	0.00121137	0.00578628		-0.0135	0.004452	2.18086	5.82986		-0.0238001	0.0202336	0.0444885	-0.0310056	-0.0239101	0.0176103	-0.0501198	0.0180138	0.0261825	0.000265492	-0.0525582	-0.0603516	-0.0106097	-0.0303881		0.0512279	0.0523628
-32	-0.00199525	-0.00230351	-0.00342565	-0.00422266	0.00279087	0.000918604	-0.0046836	-0.00181251	-0.00324951	0.00874499	-0.00807363	-0.00948724	0.0059964	0.019515	0.00147438	0.000500957		-0.01341	-0.01722	2.18798	3.37566		0.0220458	0.0489075	0.152858	-0.0369435	0.0199783	0	0.0192909	0.0173314	0.0335399	0.0102121	-0.0725006	0.00414298	0.0408064	-0.0563847		0.105839	0.0126793
-24	-0.00482487	0.00223709	-0.00258793	0.00451726	-0.00262216	-0.000990761	0.00435722	0.00185741	-0.0156075	0.00666899	0.00573868	0.00022084	0.000328983	-0.00617074	0.00912807	-0.00509469		-0.00598	-0.10131	2.36388	3.95241		0.0566203	0.0477689	0.197518	0.0119417	0.035249	-0.0230016	0.0453659	0.0139531	0.0103929	0.0180612	-0.0839277	0.0388414	0.0620349	-0.0225802		0.0143159	0.0693396
-16	0.0029646	0.00301807	0.0046381	0.00864098	-0.00207811	0.0027982	-0.00421125	-0.00258997	-0.0138401	0.00285073	0.0133648	0.0122246	0.0079279	-0.00732401	-0.0118138	-0.00119255		-0.01429	-0.00308	6.2459	2.72812		0.0457838	0.054188	0.150104	0.0419063	0.0448672	-0.0165462	0.0239586	0.0319667	-0.00631911	0.0227821	-0.0349193	0.0632277	0.0648661	0.0272726		0.0237644	0.0752347
-8	0.00288564	-0.000805988	0.00544642	0.00508113	-0.0012087	0.00151465	0.00157296	-0.00516496	-0.0320929	-0.000898559	0.0202826	0.023385	0.00551784	0.0247743	0.00359191	-0.007213		0.002194	-0.06491	3.72223	5.15626		0.00664506	0.0567249	0.0626943	0.0461493	0.0433846	-0.0242221	0.0110338	0.0412565	-0.0127357	0.0332863	0.0345782	0.0668079	0.0584648	0.0638369		0.055725	0.0357123
0	-0.00448652	-0.000562233	0.00263974	0.00101344	0.00888678	-0.00342327	-6.81978e-07	0.00197748	-0.0285239	-0.00960388	0.0269599	0.0436585	0.0114	0.00575699	0.0307984	0.000858926		0.025866	-0.02827	3.25764	2.01615		0.0172252	0.0358669	0.0102083	0.0458768	0.0322881	-0.0236812	0.0136734	0.0249149	-0.010748	0.0398609	0.083978	0.0626197	0.0401656	0.0801913		0.0832879	0.0838798
8	0.000918191	-0.00109799	0.00358953	-0.00326594	-0.00140158	0.000207384	0.00142694	0.0035537	1.72554	2.1241	1.37299	2.66775	1.79232	2.11181	2.07798	2.27255		0.03785	-0.08323	2.49401	3.89111		0.0276679	0.0230293	-0.00644929	0.0470603	0.0465791	0.00916535	0.0011609	-0.0185891	0	0.0322442	0.091199	0.0550206	0.0341967	0.06433		0.0813079	0.0947673
16	-0.00120079	-0.000238824	-0.00380044	-0.0128629	0.00127162	-0.00348236	0.00112187	0.00027667	2.98067	3.03798	3.03045	2.98898	3.01772	2.99773	2.94838	3.0563		0.019206	0.026087	2.62902	4.03829		-0.011831	0.019215	-0.00110364	0.0913874	0.0698935	0.0428204	0.00294773	-0.0656441	-0.0054389	0.0237266	0.0129227	0.0688091	0.0338611	0.049092		0.0958601	0.0907169
24	0.00130123	-0.00115344	-0.00100453	0.00307627	-0.00427828	0.00271911	0.00272043	-0.000400807	2.44927	2.6332	2.64851	2.6523	2.68273	2.67451	2.60848	2.69442		0.02392	0.004983	2.41399	1.71474		-0.0451755	0.0312573	0.013358	0.102414	0.0516909	0.0409103	0.0100978	-0.0469339	-0.0163264	0.0142737	-0.066052	0.0893936	0.0455758	0.0384776		0.126036	0.0483865
32	0.00389927	0.00313205	0.00198699	0.00651325	-0.00140977	0.00171821	0.000367843	0.0035482	2.38902	2.56743	2.66062	2.64555	2.68785	2.60684	2.60991	2.65016		0.016957	-0.10522	3.99853	4.96804		-0.0127859	0.0384876	0.0491501	0.0432962	0.0131442	0.0161972	-0.0151365	-0.0119171	-0.00785228	-0.00190387	-0.0454087	0.113897	0.0601948	0.011138		0.0996777	0.0426495
40	3.79019e-05	0.0061738	0.00800828	-0.0171208	-0.00996484	-0.000765909	0.00584098	0.00962173	2.24083	2.45219	2.61522	2.43519	2.45364	2.56062	2.57986	2.50811		0.015361	0.04966	2.36185	3.24455		0.0626546	0.0333871	0.0656431	0.0208888	0.0193964	-0.00823674	-0.0288884	-0.012709	0.0129749	0.010472	0	0.0988486	0.0695646	0.0129451		0.0267288	0.062921
48	-0.00200362	0.00187707	0.00244497	-0.0105298	-0.000740865	0.00613405	0.00805362	0.00965895	1.95703	2.33653	2.44354	2.42269	2.23692	2.36082	2.34002	2.4127		0.00373	-0.01248	2.02053	3.67994		0.126896	0.0166814	0.0773602	0.0186607	0.0173743	0.00801718	0.0135414	-0.0157723	0.0341403	0.0359346	0.0216551	0.0601921	0.0625645	0.0753061		0.148411	0.0962546
56	-0.00201627	0.00412026	0.00232836	-0.01035	-0.00828548	0.00677671	0.00551136	0.011699	1.80121	2.12589	2.25768	2.35206	1.99821	2.20362	2.21495	2.22373		-0.0102	0.003887	2.09123	2.02418		0.108991	0	0.0463744	0.0176003	-0.014373	0.0240155	0.0631973	-0.00485913	0.0360202	0.0271716	0.0617416	0.0504466	0.0310268	0.102179		0.119968	0.0798109
64	0.00521474	0.00479904	0.0104248	0.00280694	-0.0032356	0.0158808	0.0115021	0.00869906	1.71073	1.94634	2.11937	2.26156	1.86937	2.01866	2.01466	2.06049		-0.00537	-0.00247	2.81386	5.11163		0.0601659	0.00231807	-0.0103666	0.0415986	-0.0143146	0.0446505	0.0571119	0.034483	0.0509443	0.0137787	0.0882977	0.0611924	0.0243485	0.107606		0.11453	0.163651
72	0.00579668	0.00893346	0.010511	-0.00352149	-0.011378	0.00683823	0.00717426	0.00529521	1.59301	1.78289	1.95694	2.1034	1.77595	1.9369	1.91638	1.9288		0.015096	-0.08174	2.50301	3.89465		0.090933	0.0365482	-0.0564062	0.0525256	0.0199054	0.0790322	0.0502147	0.0612715	0.0750177	0.00144105	0.0764527	0.0492654	0.0170104	0.149115		0.0981713	0.0413285
80	0.000216813	0.00561482	0.00484834	0.002924	-0.0154271	0.0118894	0.00604252	0.00991084	1.4921	1.60847	1.85639	2.04518	1.72679	1.84881	1.8506	1.87408		0.053861	0.006413	2.32538	3.16743		0.141239	0.0499088	0.000926278	0.0729351	0.0301689	0.104908	0.0744577	0.0635409	0.101169	-0.0145347	0.0595368	0.00102911	-0.0285072	0.150446		0.053308	0.219348
88	-0.00301794	0.0078463	0.0128957	0.014802	-0.000728475	0.00981532	0.00753739	0.0115224	1.41465	1.4916	1.75939	1.92451	1.67189	1.7143	1.81423	1.71834		0.02398	0.011491	4.8414	6.95876		0.122881	0.0293613	0.0615613	0.0731175	0.0198057	0.0981566	0.0743708	0.0952107	0.116075	-0.00527819	0.0649423	-0.0358699	-0.0577622	0.114068		0.153581	0.200267
96	-0.000154024	0.00331111	0.0105775	0.00467031	-0.00169089	0.0199187	0.0139293	0.0149038	1.33863	1.40622	1.65262	1.87284	1.60234	1.7281	1.75996	1.81489		0.026395	-0.01859	2.25518	3.41122		0.130483	-0.0202599	0.0387875	0.0467873	0	0.0872565	0.0398948	0.119596	0.101512	0.0155356	0.0763785	-0.0125641	-0.0311116	0.0517522		0.199798	0.244208
104	0.00587559	0.0107432	0.0137431	0.00515758	-0.000932672	0.0202808	0.0159509	0.0118968	1.22302	1.34669	1.60469	1.79091	1.52115	1.67305	1.66311	1.76254		-0.00476	-0.0909	2.47513	1.4981		0.163905	-0.0251639	0	0.0619525	-0.0110259	0.0925862	0.0237618	0.092344	0.0561318	-0.00341384	0.0553989	0.0263236	0	0.0303194		0.266076	0.178226
112	0.00458628	0.00969737	0.0101797	0.00482512	-0.00810212	0.00498784	0.00982233	0.02825	1.15733	1.22331	1.56302	1.74191	1.44828	1.61549	1.65439	1.72097		0.012074	0.079088	2.05558	3.98599		0.15959	0.0151281	0.0122712	0.089576	0.0395753	0.0876413	0.0503084	0.0352684	0.0131593	-0.0207864	0.0501803	0.0728886	0.0189546	0.0626199		0.165457	0.217545
120	0.00779774	0.0123633	0.0133791	0.00627612	-0.0017757	0.0207515	0.00909925	0.0239748	1.1344	1.17163	1.52966	1.72264	1.44597	1.60977	1.66679	1.66543		0.003885	0.064186	2.51614	1.40761		0.0848253	0.0294004	0.0738274	0.0675203	0.111339	0.0673015	0.0702629	0.0204725	0.0106515	0.0115262	0.0666742	0.102844	0.0225743	0.119692		0.190226	0.239896
128	0.00983437	0.0150825	0.0159827	0.00199043	-0.0101962	0.0120779	0.00299182	0.0214368	1.10485	1.15255	1.51399	1.627	1.37036	1.56715	1.6425	1.53801		0.008701	-0.06673	2.78929	4.19024		0.0882728	0.0105621	0.102173	0.0564135	0.123416	0.0345443	0.0804931	0.04902	0.0296705	0.0223829	0.060875	0.0646587	0.0320692	0.177467		0.126365	0.109486
136	0.0116371	0.00862702	0.0089445	-0.00735781	-0.00558547	0.00482408	-0.00283688	0.0247162	0.98812	1.10641	1.43351	1.54354	1.26889	1.46459	1.53222	1.5419		0.026111	0.049067	3.29729	4.86738		0.121438	0.00553307	0.0930675	0.0501172	0.131964	0.0138778	0.0858689	0.077067	0.0630912	0.0289896	0.0408669	0.0299782	0.072421	0.215327		0.213512	0.322507
144	0.00597595	0.0133157	0.013819	-0.00150773	0.0067917	0.00194653	0.00156289	0.0292838	0.923439	1.04307	1.39043	1.50197	1.25457	1.40325	1.48992	1.47007		0.031659	-0.02337	3.42969	5.57635		0.0807417	0.0229099	0.066456	0.027407	0.148068	0.0156162	0.0733053	0.0617962	0.088847	0.0578546	0.00766908	0.0326378	0.0718352	0.191214		0.0488557	0.104456
152	0.00668387	0.00853769	0.0110723	-0.00108813	0.0060697	-0.00252553	-0.00218553	0.0241252	0.867237	1.0332	1.3466	1.45098	1.22825	1.39931	1.51438	1.4994		0.049815	-0.01516	3.95162	4.99404		0.0184248	0.0565294	0.0108039	-0.0193478	0.102564	0.0368953	0.0970416	0.0610504	0.0968467	0.0988951	-0.00116139	0.0238108	0.0380017	0.138234		0.184095	0.129305
160	0.00929031	0.0135899	0.0136837	-0.00315103	0.00298801	0.00480214	0.00566227	0.0323761	0.795466	0.97536	1.35574	1.38313	1.25945	1.41066	1.58788	1.46471		-0.01115	-0.01598	4.84963	5.09646		-0.0222306	0.0890752	-0.0204712	-0.0621945	0.0235576	0.0695724	0.115216	0.0801879	0.068042	0.110072	0.0306503	0.0187349	0.0257635	0.124837		0.25716	0.2258
168	0.00641278	0.0100066	0.0133655	0.00282547	0.00266506	-0.00751297	9.97668e-05	0.0327082	0.754073	0.903841	1.2671	1.3559	1.25749	1.32036	1.46414	1.40202		-0.01514	-0.00199	5.14029	2.08632		0	0.0792744	0.018118	-0.0670919	-0.0202764	0.0871517	0.101486	0.0801137	0.0211694	0.103821	0.0610255	0.0305253	0.0365233	0.0975369		0.224105	0.316872
176	0.00343436	0.01145	0.0211904	0.00336675	0.0114664	-0.00307774	0.0128804	0.0290582	0.695801	0.861381	1.24826	1.35658	1.11977	1.302	1.48125	1.32498		-0.00464	0.010453	2.83641	4.87538		0.0752044	0.0576627	0.0141656	-0.0828136	0.0264949	0.0562915	0.0933713	0.0782891	0.0138791	0.0978748	0.0240996	0.0262163	0.0353994	0.0774379		0.25831	0.223988
184	0.00875771	0.0113298	0.0208163	0.0016002	0.00944903	-0.00844852	-0.00607433	0.0385213	0.678563	0.824391	1.22114	1.33664	1.03834	1.2879	1.43181	1.28449		0.000196	-0.03456	1.89471	2.24844		0.106653	0.052057	-0.0469305	-0.0794191	0.0781562	-0.0109459	0.0786291	0.0608551	0.0239086	0.0951805	0.0212664	0.00233815	0.00526142	0.0694233		0.258834	0.196628
192	0.0100345	0.0152963	0.0186307	0.0102667	0.00769456	0.000123216	0.017185	0.0348842	0.63092	0.773327	1.18536	1.34477	1.03161	1.30732	1.42384	1.1678		0.008718	0.017009	3.82063	4.81776		0.0815556	0.0323667	-0.0353166	-0.0204614	0.0558651	-0.0589907	0.0197782	0.0213596	0.0296299	0.0976412	0.0821202	-0.0245077	-0.0234616	0.0635927		0.256032	0.233702
200	0.0108398	0.012822	0.022042	0.00421016	0.0192813	-0.00597065	0.0132704	0.0386358	0.578528	0.748178	1.17008	1.31023	0.989094	1.25341	1.38993	1.09644		0.045052	0.038009	3.63761	4.44408		0.0129198	-0.0011302	0.00186615	0.0228392	0.0442471	-0.0328116	-0.0152118	0.0160603	0.0376925	0.0899901	0.122317	0.01354	-0.0143711	0.0873125		0.160304	0.0941567
208	0.00819477	0.0135852	0.0210403	0.00678097	0.0182891	0.00120622	0.0164619	0.0399561	0.522687	0.684649	1.15325	1.27421	0.949555	1.18025	1.35589	1.10568		0.016643	0.034359	2.16972	3.00831		0	-0.0181787	-0.000244089	0.0249153	0.0469277	0.0196335	-0.0194918	0.0570606	0.0391404	0.0564099	0.0993608	0.0727351	0.0222825	0.0967966		0.276522	0.280263
216	0.0091298	0.0136442	0.0173676	0.00246011	0.0240671	0.00270849	0.0131332	0.039747	0.489752	0.649073	1.11996	1.25982	0.995151	1.1121	1.24526	1.09134		0.000104	0.08473	3.10019	3.24031		0.051451	-0.0340478	0.0117633	0.0400185	0.00903708	0.047853	0.00870547	0.103515	0.0212014	0.00391111	0.0605305	0.0834044	0.0175153	0.0805784		0.206077	0.231746
224	0.0128564	0.0163415	0.0209473	0.00135878	0.0209281	0.00224835	0.0193361	0.0444456	0.443183	0.608212	1.0475	1.27175	0.918562	1.07565	1.22463	1.00463		0.009435	0.028427	1.70588	3.86221		0.102461	-0.0504123	0.0532185	0.0731628	-0.0091558	0.0453374	0.0609238	0.116597	0.00760953	-0.0266225	0.030418	0.063713	0.00410645	0.0395619		0.19595	0.102331
232	0.0141345	0.0169741	0.0188508	-0.00301662	0.0237188	0.0141344	0.0232487	0.0433953	0.406029	0.579551	0.982453	1.27352	0.922386	1.0824	1.24215	1.02367		-0.01172	-0.02957	2.17021	4.61123		0.0913447	-0.0355462	0.0714822	0.101127	0.0406497	0.0290698	0.0745389	0.105974	0.00743688	-0.0263327	0.00280774	0.0779957	0.0165445	0.0127056		0.295439	0.239526
240	0.0144121	0.0165981	0.0182051	0.00826228	0.0245984	0.00565871	0.0208795	0.0426198	0.392259	0.541222	0.974057	1.21116	0.869861	1.03917	1.20529	0.986671		0.006856	-0.02845	1.53027	2.51979		0.0445694	-0.000207002	0.0939315	0.105171	0.072782	0.0309063	0.0448087	0.0667844	-0.011397	0.0209727	-0.012339	0.113005	0.019962	0.00263367		0.190286	0.16234
248	0.0203613	0.0117972	0.0172957	0.0191249	0.0277958	0.00384719	0.0336384	0.0445072	0.363502	0.499204	0.985956	1.18855	0.867697	1.05236	1.13657	0.976057		0.003367	-0.02869	2.84191	4.33308		0.00341759	0.0208874	0.0388203	0.0891225	0.0348252	0.0485918	0.0401115	0.0483411	-0.01611	0.0875479	-0.0220962	0.118332	0.0161299	0.0477141		0.208044	0.153747
256	0.0180192	0.0154179	0.0141532	0.0110755	0.032346	-0.00416166	0.0233097	0.0392532	0.304822	0.470356	0.951585	1.15197	0.861257	1.00151	1.13791	0.889722		-0.07363	-0.00195	4.05522	2.061		-0.033399	0.0233932	-0.020432	0.0627291	-0.00506589	0.0711025	0.0507536	0.0394389	0.017613	0.121316	-0.00614418	0.0446476	0.028501	0.109935		0.245625	0.144808
264	0.016781	0.0165697	0.0186441	0.00477625	0.031381	-0.00500275	0.0250354	0.0412113	0.25677	0.426208	0.873153	1.1175	0.827252	0.961593	1.12845	0.821116		-0.03331	-0.01135	5.93222	3.21623		-0.0358631	0.0119971	0.00907291	0.0540252	-0.0373331	0.0775382	0.0690976	0.00869267	0.0545241	0.134248	0.042091	-0.0575375	0.0168332	0.135845		0.144568	0.127843
272	0.0178327	0.0136807	0.0228464	0.0101039	0.0333448	-0.00410903	0.037661	0.0399075	0.206208	0.392353	0.850254	1.0847	0.804645	0.945808	1.06601	0.812277		0.008432	-0.02131	4.24996	5.94847		0.00596608	0.0144013	0.0700314	0.0142187	-0.0462405	0.103702	0.0865673	-0.0275517	0.0497	0.129193	0.0943238	-0.0657717	-0.0166062	0.113227		0.237138	0.111035
280	0.0180203	0.0159342	0.0256658	0.0138911	0.0384522	-0.00046716	0.0315565	0.0373088	0.167936	0.367884	0.85815	1.08272	0.760434	0.897845	1.04774	0.797228		5.62e-05	-0.013	2.27447	2.34332		0.0353107	0.0444455	0.106817	-0.00123598	0.00907906	0.144931	0.0870472	-0.0284215	0.0331702	0.0897569	0.141228	0.0242119	-0.0108611	0.0915328		0.15001	0.17497
288	0.0184535	0.0182691	0.0201539	0.0149018	0.0417637	0.00303489	0.0253429	0.0397494	0.148231	0.371703	0.811027	1.04302	0.710708	0.868933	1.05745	0.805224		0.023978	-0.1059	4.36507	4.71581		0.0578173	0.0657793	0.0664012	0.0329801	0.0853443	0.151599	0.0859684	0.0273975	0.0233132	0.0370334	0.159996	0.101118	0.0180032	0.100662		0.222139	0.0784071
296	0.0187226	0.0205192	0.0188689	0.00745947	0.0445746	0.0133521	0.0317455	0.0358758	0.107114	0.341868	0.744339	0.996842	0.731487	0.882032	1.01819	0.787727		-0.00296	-0.07037	2.87473	1.06814		0.0582288	0.0559336	0.000134961	0.0821767	0.0998952	0.120162	0.067373	0.0754374	0.00758674	0.0227524	0.147978	0.0844504	0.041578	0.106866		0.210122	0.233948
304	0.0149948	0.0181033	0.029433	0.0144693	0.0439303	0.000279336	0.0301799	0.0206824	0.0813699	0.333213	0.714188	0.925778	0.652929	0.784685	0.948684	0.69644		-0.01669	0.010763	3.94517	3.36321		0.0427475	0.0422645	-0.000362381	0.106941	0.103585	0.115954	0.0755723	0.0868748	0.00320048	0.0400972	0.147102	0.0498305	0.0544905	0.127814		0.243026	0.156682
312	0.0159762	0.017101	0.0188187	0.000929883	0.0454485	5.12135e-06	0.0316466	0.0341143	0.060763	0.300437	0.734046	1.00174	0.653539	0.764497	0.943355	0.713033		0.02143	-0.00442	2.35215	1.4629		0.052596	0.0459629	0.0690094	0.101516	0.155074	0.124062	0.0994245	0.0791689	0.0325654	0.0432214	0.131593	0.0156026	0.0542713	0.144205		0.176225	0.232647
320	0.0190389	0.022327	0.0263502	0.00175809	0.0391711	0.00374221	0.0396027	0.0245399	0.0385301	0.258102	0.681485	0.952545	0.662088	0.772712	0.928866	0.66938		-0.03279	-0.00841	4.41683	3.54947		0.111671	0.0760083	0.103444	0.118815	0.15752	0.127262	0.133693	0.0776715	0.0432039	0.0396176	0.0924165	0.0106766	0.0499958	0.14434		0.163076	0.0764422
328	0.0226553	0.0217056	0.0247693	0.00722017	0.0390882	0.00364232	0.0343354	0.0251014	0.01027	0.225167	0.667387	0.909427	0.643299	0.807938	0.90155	0.630549		0.008563	0.000537	3.60927	3.19076		0.100166	0.0815401	0.0685705	0.128614	0.111348	0.117911	0.171312	0.084606	0.0108763	0.0575874	0.067336	0.0197942	0.0532771	0.103009		0.242672	0.273543
336	0.0250517	0.0247222	0.0276217	0.0101002	0.0440684	0.00403946	0.0333526	0.0207182	0.0155396	0.1958	0.660069	0.91457	0.622223	0.765568	0.883556	0.578962		0.002047	-0.02393	5.09914	3.41972		0.0204026	0.0544686	0.0338858	0.097242	0.0888328	0.106562	0.159158	0.0629139	0.00429174	0.0759299	0.0679492	0.0166321	0.0347232	0.076714		0.232455	0.308218
344	0.0284498	0.023093	0.0267812	0.00352273	0.0425775	0.00648776	0.0319087	0.0206876	0.000754919	0.198053	0.651004	0.918529	0.633	0.708045	0.848707	0.572445		-0.01479	0.041487	3.64573	3.30821		-0.0498206	0.0199358	0.0358492	0.0286563	0.0880472	0.0994655	0.101301	0.00805296	0.0279021	0.047254	0.0682672	0.00156151	-0.00558136	0.0713517		0.16202	0.103815
352	0.0288653	0.0272414	0.0251661	0.00839767	0.0488954	0.0132913	0.0390064	0.0142889	-0.00411646	0.176664	0.61964	0.834629	0.661538	0.731648	0.831907	0.567951		-0.02204	-0.01725	4.35679	3.71833		-0.0387077	0.00461624	0.0537239	0.00791423	0.0951762	0.0922593	0.0856041	-0.00219586	0.0331999	0.0110879	0.065637	0.0294163	-0.00919816	0.0686671		0.155749	0.254745
360	0.0276493	0.0263571	0.0310737	-0.00543089	0.0565205	0.00468557	0.0397968	0.0158358	-0.040877	0.152783	0.594174	0.793545	0.602623	0.667971	0.88725	0.546954		0.016434	-0.0292	3.02746	3.24372		-0.011469	0.0120048	0.0435826	0.0477853	0.0823862	0.0606888	0.152089	0.0387757	0.0336702	-0.00242302	0.0824352	0.0370752	0.000144629	0.0971978		0.1142	0.179381
368	0.0285734	0.0242785	0.0295793	0.0151539	0.0429759	0.0115189	0.0375527	0.00538636	-0.055213	0.140231	0.599853	0.861775	0.601241	0.659354	0.838092	0.526163		0.002845	0.006605	3.57181	4.18738		0.0209232	0.0276069	0.015704	0.102519	0.083874	0.0287899	0.220196	0.111011	0.099901	0	0.153813	0.0176933	-0.00980452	0.168019		0.204035	0.172241
																		0.008154	0.04363	3.48661	3.76314		0.0910266	0.0976437	0.0858107	0.260989	0.206367	0.0869828	0.284434	0.200401	0.256743	0.0952324	0.325379	0.11714	0.0235821	0.24373		0.234998	0.221934
																		-0.00282	-0.01002	2.7833	2.36888		0.154953	0.269166	0.214688	0.487571	0.390526	0.248811	0.329182	0.31666	0.438484	0.270712	0.481569	0.340907	0.141544	0.323005		0.196331	0.13142
																		0.006396	-0.05804	1.39648	4.24355		0.16741	0.406428	0.259307	0.558333	0.461431	0.327402	0.341544	0.402464	0.508569	0.323372	0.439912	0.465339	0.256983	0.389812		0.268811	0.220237
																		-0.00966	-0.02791	3.94517	3.83806		0.152556	0.39226	0.268129	0.455704	0.410715	0.285531	0.302323	0.35303	0.445931	0.261531	0.316866	0.417229	0.297492	0.43155		0.248325	0.117697
																		-0.03006	0.057027	2.89758	4.44529		0.163924	0.271726	0.266917	0.307153	0.294538	0.234582	0.181305	0.211687	0.320927	0.18763	0.221699	0.270653	0.287233	0.320899		0.121498	0.063068
																		-0.00029	-0.00085	1.60594	3.41832		0.111021	0.167785	0.228345	0.204619	0.189044	0.191718	0.0553257	0.107179	0.199464	0.131132	0.16679	0.151881	0.257447	0.157063		0.190533	0.119986
																		-0.0755	0.019796	4.36898	2.39003		0.0633267	0.110321	0.182092	0.197674	0.13642	0.11086	0.0147924	0.0658699	0.109987	0.0917313	0.0949577	0.10753	0.224464	0.0249817		0.166552	0.205848
																		0.041059	0.015933	4.57878	4.5621		0.100833	0.108958	0.161722	0.218253	0.0954301	0.033793	0.0246646	0.0390714	0.0812882	0.0587988	0.0330973	0.102706	0.202013	-0.0210875		0.142512	0.134672
																		-0.01049	0.024323	5.01873	3.41083		0.109337	0.131213	0.114992	0.194335	0.0535453	0.0225527	0.025525	-0.00183021	0.0739124	0.0266122	0.0285197	0.046304	0.19559	0.0114388		0.106882	0.192714
																		0.022082	-0.01178	1.85935	4.49646		0.0868483	0.136037	0.0915228	0.108491	0.039558	0.047397	0.00560627	-0.00727445	0.0656696	0.0110905	0.0539757	-0.00631721	0.177563	0.0369636		0.267107	0.13079
																		-0.00153	-0.02899	2.19185	4.29851		0.0799619	0.10716	0.105796	0.0230521	0.0663566	0.0587293	0.00221348	0.0205713	0.0641458	0.0175388	0.0401095	-0.015157	0.135971	0.020972		0.166854	0.204461
																		0.018068	0.005854	3.55315	0.935469		0.0414354	0.0780194	0.0894	-0.0109989	0.111252	0.0799257	0.0225512	0.0218728	0.0566209	0.0100682	0.00742655	0	0.09712	0		0.107537	0.130536
																		0.036381	-0.02095	2.69211	4.20941		-0.0227266	0.0688588	0.0699841	0.0113811	0.10963	0.114683	0.0396732	-0.0125111	0.0213554	-0.0147077	0.00690962	-0.00754414	0.0832871	0.0199114		0.0574095	0.369344
																		-0.05292	0.063588	4.09626	2.69575		0	0.0525134	0.0888948	0.0461097	0.0774608	0.108897	0.0206811	-0.0157989	-0.00655482	0.00390434	-0.00304859	-0.0288965	0.0796394	0.0440528		0.291586	0.218063
																		-0.00513	0.079002	2.56298	5.93345		0.0632369	0.0121447	0.128965	0.0755437	0.0219988	0.0651627	-0.0287858	0.0325942	-0.0320933	0.05945	-0.00774576	-0.0143836	0.0629634	0.0118183		0.247785	0.233711
																		-0.00721	-0.0448	7.3762	5.12753		0.0949358	0.00113148	0.115484	0.067449	-0.019069	0.0263391	-0.0776519	0.0432482	-0.0558368	0.0887611	-0.0016251	0.018516	0.0536604	-0.0193733		0.257242	0.180288
																		-0.02204	0.029936	3.49365	4.38424		0.11253	0.0572524	0.0650188	0.0222152	-0.0203516	-0.0160475	-0.102708	0.003673	-0.0373417	0.0640523	-0.001317	0.0158913	0.056538	0.0123143		0.0437857	0.0844653
																		-0.02271	0.079364	4.43354	3.21157		0.147638	0.108031	0.048987	0.00724359	-0.0124598	-0.0363088	-0.0925323	0.0146945	0.0152974	0.0286308	-0.000944912	0.00136071	0.0394327	0.0303415		0.160088	0.209635
																		0.015768	0.000579	3.28878	4.27574		0.131264	0.072956	0.0238119	0.0169162	0.0198633	-0.00461258	-0.0478793	0.0585081	0.0335237	0.00753727	-0.0124146	0.00464853	0.0150189	0.016094		0.256788	0.17867
																		0.006177	0.00348	4.972	3.26098		0.0961225	-0.0206834	-0.0342517	-0.00198391	0.0420191	0.0250912	0.0128881	0.0765146	0.0101866	0.00595065	-0.0176919	0.0128357	0.0174984	-0.0204803		0.285844	0.356582
																		0.007105	-0.02748	1.7706	4.10324		0.129571	-0.0410044	-0.0630022	-0.0253915	0.0349761	0.016449	0.0270362	0.0656292	0.00460543	0.00657814	0.0177477	0.0147216	0.0246555	-0.0469521		0.19477	0.186643
																		-0.00139	-0.04561	5.47985	2.4003		0.158888	-0.00272691	-0.0113416	-0.0529088	0.0344203	0	0.00520336	0.0380461	0.024112	-0.00869348	0.0429499	0.0100903	-0.00793659	-0.024273		0.177842	0.168539
																		-0.01425	-0.01368	3.32757	1.2301		0.0611529	-0.020885	0.0541127	-0.0400843	0.0448255	0.020495	0.0314199	0.0237677	0.024008	-0.0252288	0.0542264	0.00435232	-0.00940999	0.0143825		0.212784	0.103001
																		-0.02411	-0.02175	3.26513	1.51454		-0.0459118	-0.0479582	0.0656742	0.00630811	0.025443	0.040081	0.0487936	0.0341522	0.0161413	0.00559891	0.0732824	0.0138532	0.0340533	-0.029779		0.0712228	0.166905
																		-0.00304	-0.02264	3.66589	5.54515		-0.0516774	-0.0753876	0.0343727	0.00471051	-0.00228094	0.0088032	0.0435091	0.0415298	0.0202735	0.0264899	0.0591325	0.0236654	0.0636235	-0.0939192		0.089536	0.0781464
																		-0.03546	-0.0015	3.45368	2.94586		0.0284982	-0.0555492	-0.000465335	-0.00649974	-0.00655772	-0.0387077	0.0483946	0.00732776	0.0196805	0.0283652	0.0186234	0.0352154	0.0627652	-0.0706915		0.0578843	0.0717591
																		0.005941	-0.0678	1.99495	3.29303		0.0787661	0.00473215	-0.0268737	0.00962592	-0.00127241	-0.0564214	0.0747433	-0.0318169	0.0412425	0.0240745	0.00783359	0.0353431	0.0588076	0.0301336		0.180709	0.0945153
																		-0.01635	0.012452	2.70717	2.98642		0.0738904	0.022723	0	0.0356754	0.010191	-0.0500573	0.0840201	-0.0614101	0.093616	0.0242351	0.0305253	0.0268133	0.053763	0.0882229		0.157094	0.0998057
																		0.031387	0.060419	7.53302	1.49255		0.0711248	0.019749	0.0867196	0.0620816	0.0196137	-0.0322813	0.0535325	-0.0630569	0.0762591	0.0085542	0.0766839	0.0345687	0.0534678	0.0430556		0.116189	0.132202
																		0.012179	0.008584	4.54172	1.79013		0.0752319	0.0142423	0.144608	0.0745753	0.0147049	-0.0224556	0.0325692	-0.0394191	0.0347761	-0.00416159	0.107884	0.0329161	0.0524349	-0.0237527		0.118046	0.0547259
																		0.019693	-0.06483	4.68688	2.92647		0.0667219	0.000762722	0.0978379	0.0357731	0.0158606	-0.0352244	0.021276	-0.0103573	0.0225964	-0.00496961	0.0572905	0	0.0345031	-0.0404566		0.137703	0.132113
																		0.006532	0.027395	4.51637	2.60829		0.0878082	0.0180035	-0.00154	0.0232414	0.0214368	-0.0400144	-0.000656414	0.0274689	0.0137271	0.0248041	-0.0343061	-0.0486629	0.031679	-0.0190342		0.22063	0.0752163
																		0.042598	-0.02016	2.14902	3.69085		0.134184	0.0638637	-0.0245805	0.0631035	-0.0262631	-0.0214331	-0.00260233	0.0842464	0.0311563	0.0353956	-0.0300771	-0.0514231	0.00320126	-0.0130911		0.123487	0.471168
																		0.012998	-0.00512	5.7671	3.11279		0.0931743	0.115766	0.0205362	0.0903409	-0.042999	0.0280856	0.0226076	0.114564	0.0568814	-0.00848367	0.0515346	-0.0290445	-0.0210733	0.046141		0.155298	0.124202
																		0.027076	0.020359	2.04585	1.61249		-0.00973301	0.126764	0.0393814	0.0846846	-0.00883857	0.0954736	0.0290854	0.0970814	0.0405976	-0.0171111	0.115763	-0.0134976	-0.00985869	0.0940353		0.0840933	0.173118
																		-0.00754	0.021924	3.62552	3.49711		-0.0162666	0.133038	-0.0119642	0.0376634	0.0113293	0.104821	0.0118643	0.086633	0.0104624	0.0264461	0.112478	0.00615156	0.0143518	0.0533153		0.282725	0.301161
																		0.001615	-0.02621	3.98209	4.96967		0.0219987	0.124316	-0.0625183	-0.0123078	0.00937935	0.0382152	0.0232192	0.0717152	-0.0014845	0.0555655	0.068464	0.0439279	0.0245243	0.0284792		0.0992888	0.171863
																		-0.00904	-0.05516	2.85771	3.17352		0.0151222	0.0902127	-0.0480587	-0.0357983	0.0232671	0.000854098	0.0274981	0.0254539	-0.0119781	0.0373789	0.046667	0.0834341	0.0400038	-0.00497335		0.178285	0.193461
																		0.001214	0.03805	2.87792	3.71367		-0.00596788	0.0535534	0.0215167	-0.018182	0.035573	-0.00878704	-0.00413259	0.0197586	-0.00199185	0.0299413	0.0629628	0.0810503	0.0466743	-0.0251058		0.0738649	0.0849651
																		0.023717	-0.03613	3.86025	4.98212		0.00600371	0.0400976	0.0620673	0.0105489	0.0321114	-0.00262617	-0.0200031	0.0725337	0.0245119	0.0300568	0.09901	0.0436199	0.0282909	0.0292257		0.0761184	0.0888814
																		0.006574	0.044116	6.54384	2.75082		0.0501547	0.0151534	0.036088	0.0342404	0.0259328	0.026253	0.0126241	0.0850177	0.0550003	-0.0212101	0.0953521	0.011367	-0.00612055	0.0940666		0.380212	0.0502269
																		0.008685	-0.03745	2.23476	3.3259		0.0661524	-0.0205109	0.015515	0.0363622	0.00239775	0.0489674	0.0702267	0.0426203	0.0477484	-0.0698378	0.0871272	0.0129998	-0.0118631	0.0934132		0.177734	0.130475
																		0.014567	-0.00452	3.77585	2.05339		0.0242369	0.00983502	0.024492	0.0482024	-0.0106241	0.0464484	0.0959523	0.0184307	0.00614824	-0.0321872	0.0706898	0.0286003	-0.00931937	0.0342338		0.343838	0.173778
																		0.019187	-0.05435	3.49313	3.79406		-0.0308942	0.0682558	0.0396395	0.0562583	-0.00567072	0.0486365	0.0625561	0.0107748	-0.0289502	0.0300212	0.0633056	0.025715	-0.00319104	0.00053211		0.0675178	0.0797365
																		-0.01834	-0.00318	2.11376	5.1815		-0.0549749	0.0775422	0.0779666	0.0554766	-0.00827655	0.0336561	0.0289661	0.00897092	-0.00378365	0.040258	0.126674	0.0219872	0.0052687	0.00549933		0.0686975	0.0565462
																		-0.0024	-0.03547	1.87449	1.62737		-0.0602545	0.0406434	0.0935676	0.0741654	-0.014271	0.0225719	-0.0116079	0.00305303	0.0495741	0.0505995	0.192553	0.0462166	-0.00929746	0.0250162		0.0553161	0.0697485
																		-0.04527	-0.00668	2.7406	3.86383		-0.0513545	0.0729071	0.0613659	0.0574195	-0.00119206	0.0478474	-0.0651372	0.00858569	0.0788755	0.0855367	0.147604	0.0784639	-0.0220716	0.0683941		0.129733	0.0637986
																		0.020504	-0.05371	2.15783	4.26819		-0.0127852	0.126038	0.0356657	0.0295516	0.0223874	0.0726792	-0.0805748	0.0171128	0.0674467	0.0991806	0.0911687	0.0758228	-0.0015337	0.105203		0.1024	0.134334
																		-0.01028	-0.00086	4.72128	2.06536		0.0351413	0.10306	0.0288349	-9.89577e-05	0.0611691	0.0436638	-0.0559985	0.0402604	0.0434973	0.0704106	0.033835	0.035239	0.0280445	0.0763942		0.162409	0.102097
																		-0.00333	0.067729	3.00145	5.14247		0.0532354	0.0357187	0.0194587	-0.00549023	0.0722393	0.0431132	-0.0136191	0.0652604	0.0208278	0.00855626	-0.00798767	0.011288	0.0360563	0.0655517		0.108349	0.0318757
																		-0.00015	0.031353	4.77931	2.09061		0.0412503	0.00541613	0.0156324	0.020672	0.077505	0.102181	0.0202379	0.0606311	0.0141872	-0.0299616	0.0125707	0.0349402	0.0256036	0.0559833		0.0626431	0.0805102
																		0.008201	-0.03104	3.453	2.61667		0.0184361	-0.00862304	0.0609643	0.0568841	0.061017	0.129433	0.036871	0.0451408	0.020912	0.0150351	0.0616717	0.0807609	-0.00733488	0.0571573		0.0501039	0.0978189
																		0.012668	0.046581	1.46418	3.07121		0.0260722	-0.0250409	0.104021	0.0718371	0.0373474	0.103833	0.0188344	0.00734477	-0.00364739	0.0893988	0.113225	0.0859704	-0.0124435	0.0554117		0.20127	0.0539928
																		0.035076	-0.01477	4.42589	3.93918		0.0653058	0.0165547	0.118321	0.109779	0.0847549	0.112958	0.0154473	0.0104657	-0.025916	0.111413	0.183123	0.0943967	0.0231802	0.0710897		0.0712662	0.0315274
																		-0.01285	-0.01947	1.81963	1.66414		0.205812	0.136341	0.190745	0.232053	0.217424	0.224172	0.124797	0.0996507	0.0487637	0.172365	0.326105	0.22755	0.117925	0.197315		0.0568637	0.157737
																		-0.01957	0.054021	4.33445	3.83195		0.351992	0.259121	0.348276	0.467825	0.391448	0.380417	0.294501	0.225585	0.210669	0.302646	0.474548	0.418759	0.23452	0.449589		0.13494	0.152779
																		0.013726	0.000517	4.08013	3.67699		0.309015	0.319911	0.404844	0.607357	0.459696	0.435023	0.328376	0.309593	0.344446	0.348468	0.446822	0.449979	0.290879	0.538084		0.106546	0.0845288
																		-0.0408	-0.00172	2.90867	5.93537		0.179377	0.2932	0.319857	0.536813	0.369069	0.368386	0.237238	0.266502	0.341621	0.318559	0.301667	0.330657	0.24101	0.414641		0.326796	0.319247
																		-0.0129	-0.02583	3.53025	4.56719		0.152579	0.179371	0.183863	0.312891	0.229437	0.283784	0.112846	0.146908	0.208232	0.25688	0.164521	0.198802	0.155905	0.2554		0.102516	0.178168
																		0.002503	-0.02449	2.46983	1.31316		0.208682	0.0797411	0.0725388	0.111317	0.133265	0.229022	0.0503691	0.0493026	0.0794321	0.188579	0.122213	0.121714	0.120463	0.153378		0.345595	0.207257
																		-0.01398	0.024222	5.92424	5.49234		0.209581	0.0743698	0.0510609	0.0489311	0.0942119	0.20442	0.0518146	0.00793492	0.0237994	0.138318	0.0819855	0.058581	0.0945078	0.0864302		0.0912169	0.176308
																		0.037126	0.089224	3.71546	4.85848		0.14668	0.0911129	0.0728618	0.0336262	0.103927	0.177417	0.0254651	0.00552578	0.0149728	0.0964138	0.024987	0.0145943	0.0802523	0.0492375		0.271926	0.116685
																		-0.00238	0.003771	2.9785	4.47519		0.11079	0.0733352	0.0260394	0.0320713	0.0871222	0.113102	0.0124074	0.00333099	-0.00173195	0.0542945	-0.0033467	0.00989876	0.117408	0.0157205		0.0941238	0.197361
																		0.002032	-0.05863	3.52165	3.88735		0.121154	0.0533661	-0.0171688	0.0318726	0.059629	0.0592769	0.0239499	0.00931172	-0.00997662	0.0175038	0.0048268	0.00518179	0.151324	-0.00264586		0.154247	0.19621
																		0.010485	-0.08816	3.09415	2.69261		0.100537	0.0884198	0.0253337	0.0100424	0.0544403	0.0634985	0.0499789	0.0203081	-0.00452085	-0.0247595	0.00999372	-0.0187987	0.134899	0.0129815		0.187706	0.283193
																		0.069454	-0.01358	4.33156	4.40366		0.0324502	0.110061	0.0498987	0.018829	0.0562967	0.0686057	0.0824069	0.0366472	0.010456	-0.0384584	0.0380786	-0.0112673	0.106639	0.0550396		0.120711	0.113598
																		-0.03567	-0.00979	4.13812	4.13938		0	0.0899243	0.0236658	0.060626	0.0449275	0.0508599	0.0996021	0.0732142	0.0338353	-0.000766967	0.130559	0.0209655	0.0944481	0.0885029		0.10996	0.209153
																		0.029636	-0.05386	1.86145	3.81116		0.0404098	0.0317023	0.000677359	0.0575219	0.0240267	0.0421595	0.0762545	0.0625728	0.0406618	0.0638482	0.19926	0.0665549	0.082134	0.0925008		0.0412285	0.0716783
																		0.018244	0.005282	3.06976	2.91404		0.0877754	0.00822851	-0.0147611	0.0273044	0.0107244	0.0316636	0.0425027	0.0288342	0.032131	0.0701408	0.143901	0.0853452	0.0456903	0.0354578		0.160737	0.148998
																		0.012155	-0.01004	3.25467	1.47969		0.115792	0	-0.0191213	0.00892493	0.0187821	0.0241657	0.0558455	0.0336594	0.0396984	0.0608812	0.0653253	0.0940173	0.0500994	-0.00341698		0.211595	0.12407
																		-0.02401	-0.00149	3.47573	2.31471		0.106218	0.012379	0.00903149	-0.0217158	0.00226473	0.0159901	0.0679285	0.0824904	0.0620164	0.0582302	0.0307155	0.100471	0.0664095	0.0325196		0.110645	0.163415
																		0.045953	-0.06193	2.4346	5.37216		0.0946577	0.0263055	0.0466658	-0.0110113	-0.01367	0.000351524	0.0394938	0.096579	0.0666189	0.032539	-0.0193541	0.103687	0.0524124	0.0394003		0.0976472	0.0885475
																		-0.00861	0.031432	3.93115	2.95126		0.0871533	0.024669	0.0607795	0.0291652	0.0240271	-0.0406636	0.0565196	0.0724865	0.0486168	0.0343007	-0.0646853	0.112987	0.0345435	0.0128265		0.108872	0.0715284
																		-0.05235	0.020814	4.19628	2.85166		0.0698462	0.057415	0.0472909	0.0851116	0.0803589	-0.0801561	0.124987	0.032761	0.0273454	0.0660339	-0.0574231	0.0966534	0.0350234	0.00793266		0.124474	0.0633539
																		0.016522	0.012906	5.37927	3.92772		0.0833076	0.0717362	0.0375733	0.078238	0.0946277	-0.0883083	0.15434	0.014892	0.00981389	0.093384	-0.0225964	0.0470349	0.0428551	-0.00212052		0.139992	0.0955523
																		0.00803	0.009358	3.95977	4.3224		0.0514753	0.0314991	0.0212506	0.0157935	0.071822	-0.0499747	0.12152	-0.0169849	0.00054562	0.0696768	-0.00650162	0.00415852	0.0658485	0.009589		0.128287	0.181439
																		-0.00436	-0.00121	4.33039	2.48688		-0.021234	0.0124913	0.00394462	-0.0399525	0.0422822	0.000624441	0.0987908	-0.0343062	0	0.0654316	0.0201205	-0.00296397	0.0868021	0.0447924		0.185846	0.14409
																		0.007614	-0.02428	4.20284	6.12502		-0.0870555	0.0121666	0.00589077	-0.041977	0.0440115	0.0329291	0.0950297	0.0055039	0.0141929	0.0789014	0.0308642	-0.0132249	0.0613298	0.0711938		0.159283	0.124494
																		0.009864	-0.01733	3.30076	3.75811		-0.0966699	0.00162216	0.0423875	0	0.0654775	0.0283862	0.0831476	0.0700145	0.00715481	0.0170497	-0.0291859	-0.0184622	0.0225628	0.0837374		0.154853	0.149077
																		-0.00214	-0.03729	3.07254	3.3555		-0.0548376	-0.014377	0.106113	0.0200863	0.0239306	0.0113366	0.089495	0.0806783	0.00983385	-0.0332189	-0.0581301	-0.0629886	0.00887217	0.0544446		0.180258	0.157547
																		-0.03527	-0.00299	3.15781	1.71212		0.0103053	-0.0470025	0.122567	-0.0317069	-0.0382102	0.00270871	0.0532909	0.0264817	0.0329802	-0.00155884	-0.0246027	-0.0724556	0.0230081	0.0223377		0.149887	0.117341
																		-0.01777	0.050321	3.8651	2.95821		0.0313289	-0.0491085	0.0997398	-0.0761564	-0.0202948	-0.0196745	0.026139	-0.0419822	0.0545937	0.0139521	-0.00987608	-0.00292658	0.0186361	0.00966274		0.00725292	0.0207792
																		0.007633	-0.04752	3.04641	1.46083		0.0284225	-0.0658517	0.0824583	-0.0678057	0.016166	-0.0351277	0.00608114	-0.054077	0.0378598	-0.0161499	0.00335794	0.0437069	0.00788896	0.0320147		0.00982289	0.0747934
																		-0.00167	-0.04448	3.00145	4.27668		0.074632	-0.0974135	0.0946095	-0.00148077	0.0340847	-0.0321389	-0.0161777	-0.0420505	0.0108345	-0.0421238	0.0478557	0.0563928	0.0367363	0.0769912		0.199024	0.170157
																		0.006656	0.019115	4.42844	3.85109		0.12803	-0.0534015	0.10128	0.0692422	0.0161359	-0.024105	-0.0362368	-0.0666554	0.027212	-0.0188014	0.122789	0.0673866	0.0452306	0.0547347		0.165753	0.0631992
																		0.018658	-0.04838	3.44528	3.47978		0.129878	0.0136501	0.0653423	0.0972057	-0.000348189	-0.0157384	-0.00410379	-0.115951	0.0525663	0.0307941	0.143779	0.0568363	0.0124499	0.0310105		0.199661	0.0927437
																		0.00146	-0.04136	3.97939	1.58058		0.106477	0.0348751	0.00420727	0.0691205	-0.00700963	0.00292496	0.0292068	-0.118429	0.0223843	0.049473	0.0862541	0.00436163	0.00640695	0.0290591		0.140839	0.0643797
																		0.032345	0.007687	5.7734	4.00489		0.0640928	0.0335386	0.0119488	0.0401478	-0.0112503	0.01388	0.0488705	-0.0818179	-0.0323383	0.0422425	0.034836	-0.0337138	0.0228898	-0.00590017		0.20302	0.156398
																		-0.02754	-0.06606	5.08582	2.61295		0.0434352	0.0211087	0.0705708	0.0442475	0.00807085	0.0276883	0.0738252	-0.0296323	-0.0148605	0.057025	0.0904312	-0.019315	-0.00695186	-0.0290245		0.105807	0.241256
																		-0.01166	-0.01711	3.14929	3.01386		0.0303693	0.0116595	0.0833091	0.0603325	0.0182469	0.0333023	0.0600156	0.0608614	0.0312619	0.0760741	0.200348	0.0422204	-0.0323881	-0.030742		0.154409	0.117806
																		-0.03979	-0.04055	5.2172	3.45026		0.00503283	0.0161203	0.0353769	0.0846078	0.00672665	0.0201372	0.0173473	0.155254	0.0464899	0.0669388	0.238896	0.0941367	-0.0290727	-0.057549		0.246692	0.125799
																		0.004626	-0.03182	3.04658	2.96942		0.0304266	0.0048343	-0.0244743	0.0895002	-0.00556632	0.0072843	0.000988046	0.134276	0.0307668	0.0266485	0.200335	0.102357	-0.0500115	-0.0579079		0.242884	0.280567
																		-0.00946	-0.06349	6.61477	4.21542		0.0811769	-0.0138468	-0.0197623	0.080868	-0.00353459	0.0150997	0.0177365	0.0518918	0.0383225	0.0201294	0.163878	0.0784849	-0.0428344	-0.0206551		0.135653	0.160418
																		0.006874	0.000347	1.40452	2.81294		0.0820663	0.00345217	0.0416561	0.113206	-0.00225961	0.0288511	-0.0179384	0.0158029	0.0260804	0.0820477	0.101274	0.0848007	0.00744879	0.0315046		0.269486	0.165321
																		-0.00163	-0.05266	2.19961	3.4444		0.0734819	0.0283889	0.0740803	0.123829	0.0180287	0.0414467	-0.0610717	0.0638771	-0.018986	0.144404	0.0296564	0.0941373	0.0278534	0.0358326		0.314386	0.287901
																		-0.00195	-0.00647	2.79494	3.95323		0.0796846	0.0241495	0.0752703	0.128694	0.0443596	0.0659332	-0.0155023	0.0702126	-0.0512074	0.0983915	0.00104328	0.0687986	0.0087776	0.0189155		0.19151	0.209332
																		0.005828	0.084429	4.91165	4.70232		0.0559713	0.00298827	0.0482267	0.157805	0.0765443	0.0712698	0.0267774	0.0387691	-0.0347863	0.0149051	0.0230564	0.0283427	0.00318564	0.0381165		0.216052	0.192062
																		-0.0112	-0.01907	2.98488	1.11918		0.01257	-0.0109617	0.00266002	0.154564	0.116009	0.0437442	0	0.0438831	-0.0181541	-0.03438	0.0189254	0.00583568	0.0186644	0.0773227		0.285318	0.413943
																		-0.00615	-0.00018	7.16373	3.5077		-0.00792792	0.0174139	-0.00512405	0.125368	0.112032	0.0277666	-0.0154071	0.0643765	-0.0174835	-0.0371177	0.011719	0.0212613	0.0320997	0.0604614		0.082366	0.03012
																		-0.00663	-0.02411	4.10997	4.40494		-0.0393448	0.0826851	0.0174823	0.0919412	0.0661024	0.034398	-0.0177513	0.062405	-0.00209685	0.00693608	0.0133284	0.0579335	0.0328904	0.0516706		0.0385112	0.0461774
																		0.005243	0.003775	4.5805	2.11404		-0.0831496	0.115788	0.0655451	0.0568826	0.0241015	0.0536616	-0.0260843	0.0714263	0.00903378	0.0641425	0.0117262	0.0678561	0.00605318	0.0720776		0.0923955	0.0509299
																		-0.00411	0.021167	2.15058	2.03943		-0.0654902	0.0846457	0.0978157	0.0416151	0.0107306	0.0677072	-0.0262988	0.076971	0.0164517	0.0448359	0.00642565	0.0764458	-0.0286696	0.119179		0.0952008	0.0169244
																		0.008573	-0.06285	3.41743	2.71243		-0.0124119	0.0665439	0.0504973	0.0558006	0.0243494	0.0703196	-0.0168512	0.0492806	0.0300718	-0.00995653	0.0375136	0.118984	-0.0548029	0.151113		0.0475406	0.0425567
																		0.039555	-0.01996	3.49261	2.92402		0.00322368	0.0953956	-0.0219705	0.0496366	0.0464036	0.0628821	0.0195068	-0.00417164	0.0384466	0.0070135	0.0733632	0.128628	-0.0330512	0.129606		0.0839008	0.0477734
																		0.006633	-0.02439	2.77601	3.1131		-0.0111216	0.136351	-0.0514218	0.0510583	0.0628145	0.0264645	0.0802989	-0.0201175	0.0352906	0.0501505	0.0499905	0.121938	0.0225058	0.051446		0.10558	0.015695
																		-0.00833	0.024605	3.64821	1.14068		0.00176912	0.13651	-0.014828	0.0475679	0.102783	-0.000371706	0.140151	0.00652172	0.0300513	0.0541197	0	0.102439	0.067956	0.00807284		0.120372	0.104089
																		-0.00457	-0.01529	2.0663	3.53999		0.0122558	0.107156	0.0176916	0.000233346	0.124293	0.0221767	0.179491	0.0520213	0.0397259	0.0256887	-0.0237558	0.048683	0.0710783	0.0329421		0.0793668	0.132156
																		0.008248	-0.03643	3.39337	1.23927		0.0303043	0.06458	0.040772	-0.021231	0.144868	0.0586714	0.181283	0.07645	0.0456915	0.0215776	-0.00136347	0.0121749	0.0525104	0.0988729		0.192677	0.267729
																		-0.04765	-0.01335	4.34924	4.16475		0.162143	0.0485032	0.169856	0.118662	0.248426	0.134029	0.229803	0.121366	0.0943963	0.0898119	0.166484	0.105657	0.079352	0.246054		0.302303	0.32861
																		0.002203	0.043374	3.66714	4.39552		0.312734	0.127523	0.395062	0.380008	0.395878	0.272941	0.388641	0.237351	0.228469	0.218327	0.407341	0.344126	0.191729	0.448673		0.257054	0.265027
																		-0.00386	-0.03902	3.39014	3.58864		0.297923	0.306268	0.421177	0.483406	0.477992	0.355477	0.478975	0.33234	0.328145	0.278168	0.459065	0.504516	0.297175	0.516899		0.395815	0.386287
																		0.002707	-0.07177	2.50585	4.05367		0.221856	0.370219	0.274895	0.349471	0.415521	0.325635	0.399323	0.332863	0.289622	0.257642	0.316679	0.448272	0.294154	0.390851		0.352832	0.396464
																		0.019145	0.001054	3.28383	1.9426		0.174033	0.230184	0.151784	0.173602	0.281987	0.242835	0.260401	0.241385	0.198157	0.184794	0.15954	0.267684	0.2468	0.207126		0.289842	0.265292
																		0.024793	-0.01726	1.38276	2.13668		0.130819	0.0929538	0.123974	0.104787	0.196923	0.170298	0.16525	0.175349	0.145726	0.12599	0.0698026	0.134906	0.235221	0.11076		0.345652	0.436345
																		0.00961	-0.01615	3.77731	3.11459		0.108576	0.0574962	0.109448	0.0555114	0.171113	0.127866	0.0961563	0.151167	0.112794	0.101121	0.0566839	0.101757	0.214788	0.103924		0.0698144	0.082628
																		0.016128	-0.08452	5.056	4.92141		0.0789317	0.0551361	0.0850795	-0.00465665	0.123612	0.0890966	0.0289867	0.172149	0.0647515	0.0543242	0.062261	0.084493	0.143743	0.105203		0.143011	0.0469369
																		0.003321	0.009614	3.79157	3.56935		0.0310708	0.0568898	0.0818487	-0.0387485	0.0831041	0.0681967	0.0299471	0.144049	0.0338097	0.00856417	0.0537039	0.0555857	0.101655	0.0754817		0.0252922	0.0337955
																		0.004899	-0.01787	2.27746	2.42784		-0.0107295	0.0344283	0.101488	-0.00553623	0.0840287	0.0507342	0.0508168	0.0716606	0.0316887	0.0112094	0.0385901	0.0113953	0.101063	0.0151459		0.197329	0.0625256
																		0.002606	-0.01506	4.11853	4.35131		-0.0064745	0.00358895	0.0698178	0.0495227	0.106279	0.0518485	0.0582573	0.0510256	0.0139616	0.0507987	0.0671852	0.00720944	0.09519	0		0.0454851	0.0965299
																		0.010529	-0.00271	3.80693	4.82539		0.00424914	0.0196845	0.0324869	0.0328992	0.10775	0.0707474	0.0716203	0.101735	0	0.0730759	0.110137	0.000355208	0.0941632	0.0681862		0.0475797	0.00469462
																		-0.02313	0.047199	3.36361	2.16749		0.0178198	0.0456255	0.0228371	-0.00387969	0.0540143	0.0706971	0.106518	0.0931705	-0.00532558	0.0697645	0.0650854	-0.0045687	0.115244	0.142274		0.116991	0.0601383
																		0.008543	-0.01553	2.51582	1.84638		0.00800269	0.0233914	0.0131867	-0.00583145	-0.0173269	0.0175173	0.165968	0.0545744	-0.0163679	0.0427278	-0.0283798	0.00426796	0.121811	0.123919		0.0988779	0.0639527
																		0.019688	-0.06981	4.74923	3.2343		0.0109512	0.00274285	-0.0315581	0.0113791	-0.0290969	-0.00563185	0.154069	0.0655541	-0.00781949	0.00662322	-0.0466943	0.0144679	0.085835	0.0638381		0.177634	0.0508443
																		0.000471	-0.06785	3.72293	2.42263		0.0485248	0.00622985	-0.0124175	0.0228192	-0.0107883	0.0253787	0.0747628	0.0938123	0.0149816	-0.0152138	0.019384	0.044365	0.0166653	-0.00550572		0.14841	0.183717
																		0.085712	0.037806	6.05135	2.44489		0.06574	0.0122887	0.0615167	0.0233152	-0.0222515	0.073482	0.0185185	0.0972742	0.0126676	-0.0184248	0.0417272	0.0750187	0	-0.0588944		0.111311	0.0744163
																		0.005049	0.012291	4.85096	1.77472		0.046416	0	0.0606057	0.0175974	-0.0294406	0.0945916	-0.00109293	0.101864	0.0110831	-0.0226054	0.0176089	0.0948447	0.0181019	-0.0595578		0.0374383	0.0528592
																		-0.02589	0.004928	4.53666	4.04153		0.0431421	-0.026872	0.0196373	0	-0.012458	0.0583269	-0.00189411	0.123334	0.0276847	0	0.0469804	0.0769907	0.0294213	-0.0488623		0.0500429	0.0408604
																		-0.00801	0.005853	4.4999	4.78407		0.0565621	-0.00301306	0.0215592	-0.0195851	0	0.0255076	0.0156463	0.0980086	0.0495452	0.0138759	0.0727568	0.0361808	0.0414648	-0.0263561		0.0463095	0.0629241
																		-0.02709	0.022868	1.97032	4.47726		0.0145794	0.0621692	0.0443547	-0.0351746	0.0460261	0.0273863	0.0513243	0.050626	0.0582789	0.00320292	0.0506262	0.00439006	0.0495936	0		0.0872821	0.129396
																		0.062885	-0.02213	2.0016	3.78297		-0.00862646	0.0852077	0.0289198	-0.0183627	0.0733864	0.0307845	0.0740873	0.00317085	0.047458	-0.00979002	0.00757806	-0.0172134	0.0319272	0.0156344		0.0631565	0.102005
																		-0.01419	0.02064	2.62594	2.87468		0.0162613	0.0634929	0.0033589	-0.0169478	0.0755316	0.00721683	0.0800189	0	0.0188684	-0.0157006	-0.0216541	-0.00163924	0.0213136	0.0128187		0.0488224	0.11667
																		0.017875	-0.02049	5.88788	3.37575		0.0317572	-0.00608526	-0.00520753	-0.0447857	0.0910653	-0.015122	0.0657997	0.023423	0.0225333	0.00491767	0.00365115	0.0422919	0.0309512	0.0539389		0.167317	0.0393375
																		0.027265	-0.02916	1.34394	3.87717		0.0516984	-0.0712897	0	-0.0424372	0.0793968	-0.0136281	0.0444263	-0.000503653	0.0266669	0.0201165	0.0330448	0.0631979	0.0237189	0.108166		0.156506	0.314158
																		0.037261	0.002966	4.46973	4.06233		0.0608699	-0.07261	0.00689775	0.0110815	0.0329304	-0.00391808	0.039386	-0.0225765	0.0160989	0.0347688	0.044152	0.0644925	0.0117876	0.119658		0.233132	0.0863455
																		0.00968	0.055424	3.87502	0.922972		0.0292802	-0.0492353	0.0145862	0.0720479	0.0130841	-0.0125271	0.0506	-0.0321517	0.0298426	0.0660415	0.0393199	0.0676504	0.0130584	0.0960312		0.110287	0.0798424
																		-0.00694	-0.01376	4.8399	3.79179		0.033408	-0.020496	-0.000132992	0.082935	0.0210456	0.00379007	0.0978048	-0.0502292	0.0324048	0.0953662	0.0848077	0.0606875	0.00841705	0.068303		0.100249	0.13439
																		0.027519	-0.01003	5.11415	1.67766		0.0616582	0.0165668	-0.0216255	0.0487782	0.0675045	0.0502696	0.132284	-0.0475465	0.00483802	0.0873654	0.107566	0.018368	0.00886921	0.0579815		0.142988	0.346647
																		0.008049	-0.01538	3.75946	1.73452		0.0755975	0.0505022	-0.0212505	0.0607331	0.0952877	0.0490829	0.0773662	-0.026615	-0.00770496	0.0894935	0.0443998	-0.0112498	0.0050681	0.0716099		0.133181	0.28186
																		0.007987	0.018741	5.71011	4.8201		0.072018	0.0474814	-0.00230609	0.0880567	0.0423611	0.0275465	0.00659626	-0.0276084	0	0.0882073	0.0104133	0.00128627	-0.00608341	0.0766425		0.185841	0.120791
																		-0.03276	-0.02918	5.31272	3.24776		0.061278	0.0452266	0.0341722	0.0527681	-0.00817117	0.0308885	0	-0.00294554	0.00272045	0.0688806	0.0273083	0.00387143	-0.00948056	0.0802563		0.149326	0.142023
																		-0.04463	0.008683	2.40964	2.16149		0.0721696	0.0405621	0.075195	0.0158565	-0.0190211	0.0527964	0.024167	0.0746267	0.0245756	0.0439404	0.0680429	-0.00276111	0	0.0893572		0.22343	0.200669
																		0.007238	-0.03024	2.93099	2.43796		0.0512044	0.0525388	0.0841065	0.00389481	-0.02207	0.0757433	0.0283476	0.133238	0.0265317	0.0433838	0.0787247	0.0249966	0.0355905	0.0750249		0.107695	0.135062
																		0.008999	-0.00855	1.97765	3.89413		0.0518989	0.0722882	0.0594545	0.0157884	-0.0255033	0.0854107	0.0392616	0.138531	0.00785756	0.0599315	0.049428	0.0391222	0.0985964	0.0662999		0.0459155	0.117553
																		-0.02518	-0.03028	4.3652	3.14324		0.0786174	0.0595154	0.0339407	0.0662784	-0.0448642	0.0623087	0.0416497	0.147221	0.00708586	0.076697	0.0167815	0.0210196	0.0992277	0.0758816		0.00506178	0.0441815
																		0.013634	-0.0746	4.16057	5.87855		0.0884267	0.0522811	0.0233506	0.127944	-0.108044	0.0257505	0.0109828	0.124252	0.037919	0.0334472	0.0206789	0.00937453	0.0284615	0.0560474		0.0209261	0.0452671
																		0.013893	-0.01537	4.70982	3.01795		0.0603577	0.07504	0.0355866	0.121334	-0.103239	-0.0116404	-0.00204616	0.0778498	0.0721496	-0.0404921	0.0290367	0.0196376	0.00274164	0.00660483		0.0390591	0.0718807
																		-0.03392	-0.0013	6.95322	6.35151		0.0129827	0.0892178	0.0807844	0.0888146	-0.0181191	-0.0140589	-0.0243154	0.0490723	0.0647837	-0.0363346	0.054156	0.0447268	0.0243067	-0.0636026		0.0122186	0.046307
																		0.002802	0.038137	5.69432	4.26151		0.00980681	0.0879405	0.0985598	0.0658922	0.0511946	0.0138164	-0.0290771	0.0534898	0.0307898	0.00765519	0.0786765	0.0420807	0.0312997	-0.0888138		0.05903	0.0827945
																		0.065301	-0.04931	3.1525	1.54322		-0.00531493	0.0882258	0.056003	0.0299648	0.0800841	-0.0130494	0.0195248	0.0521764	0	0.0444977	0.0389835	-0.00561883	-0.000594485	-0.0598865		0.0639513	0.0376805
																		-0.02102	0.005485	5.13864	3.10414		-0.0381808	0.0638098	0.0215787	0.0203551	0.0681299	-0.0713069	0.0509346	0.0786445	-0.018261	0.0613079	0	-0.0312978	-0.0165332	-0.0282406		0.147582	0.0912864
																		0.00491	-0.04672	2.97809	3.55881		-0.00863239	0.0111351	0.0472503	0.0426687	0.0523071	-0.0772373	0.0470571	0.114523	-0.0154478	0.0679584	0.00434059	-0.00309188	0.000168965	-0.0112173		0.157507	0.0853451
																		0.00947	-0.0391	5.1321	4.47053		0.0594374	-0.0137131	0.073902	0.0517491	0.044122	-0.0323102	0.0342995	0.0852673	0.00338298	0.106931	0.0101725	0.00622567	0.00625529	-0.00088134		0.0453634	0.109996
																		0.008998	0.048505	6.52491	2.44654		0.0832274	0.00740147	0.0542348	0.0232215	0.0397973	0.00337741	0.0200011	0.0665509	0.0180149	0.127921	-0.00355172	-0.0187874	0.0139168	0.0216557		0.0149525	0.0646166
																		0.060904	-0.03916	1.54146	2.7493		0.0728514	0.0463299	0.0289584	0.0145714	0.0713445	0.0330506	0.0295221	0.104972	0.0400192	0.0937707	-0.000556568	-0.0214717	0.0311078	0.0709385		0.155257	0.0696606
																		-0.00049	0.010802	3.71343	2.71861		0.0346102	0.0493583	0.0194155	0.0391109	0.0952251	0.0762851	0.048687	0.128571	0.0704787	0.0612459	0.0266807	-0.0100249	0.0429964	0.09367		0.0880525	0.0171564
																		0.006581	-0.01151	1.39224	4.47755		-0.00515523	0.0472334	0.0166022	0.0360123	0.0655627	0.133022	0.0508211	0.121396	0.0966974	0.0638757	0.041686	-0.00230587	0.0284497	0.0699451		0.0695124	0.0665688
																		0.012435	0.01693	4.24478	3.51419		0.00345615	0.0742788	0.0239173	0.00557546	0.0349628	0.138518	0.0234498	0.0904389	0.0829554	0.0294988	0.0407069	0.0144552	0	0.0551181		0.216846	0.215889
																		-0.00145	-0.024	2.76203	3.09874		0.014626	0.0745741	0.0052867	-0.00244825	0.0247849	0.0904731	0.00663384	0.0566578	0.0654347	-0.0385765	0.0501243	0.0389792	-0.0225817	0.0622736		0.0832825	0.0942265
																		-0.00729	-0.02146	5.64873	2.38803		0.00534333	0.0918924	-0.0249829	0.0522361	0.0315181	0.0614416	0.0132341	0.032578	0.0588196	-0.0708892	0.0594199	0.0642995	-0.0375258	0.0833702		0.0346464	0.0331351
																		-0.00462	0.026549	2.04496	4.43213		0.023695	0.122121	-0.0363635	0.118535	0.054052	0.0599205	0.0105315	0.00186129	0.0461893	-0.0100391	0.0794555	0.0634332	-0.0304962	0.104217		0.0803437	0.0552075
																		-0.00071	0.01628	6.11316	1.72188		0.0646466	0.119353	-0.00512194	0.139313	0.0897954	0.0674709	0.0116224	-0.0487213	0.0359537	0.0676855	0.105138	0.0437453	-0.0137246	0.0688435		0.113643	0.0442122
																		-0.07872	0.035923	5.25998	1.86455		0.0822674	0.12818	0.0480397	0.144248	0.121678	0.0694526	0.0244451	-0.0472472	0.0293454	0.0824402	0.101955	0.0798794	0.0194569	0.0672983		0.157065	0.0500537
																		0.028623	0.054761	4.09875	1.52721		0.0604151	0.168942	0.148544	0.202137	0.21422	0.0978694	0.137143	0.0528337	0.0970409	0.122139	0.155233	0.2429	0.114721	0.248286		0.0841915	0.0675421
																		0.028847	-0.01655	4.72194	3.43455		0.0735653	0.211114	0.267226	0.378821	0.361376	0.224761	0.367598	0.202347	0.234975	0.265512	0.294385	0.468239	0.233906	0.555103		0.102098	0.0859643
																		0.004259	-0.02402	1.96843	1.65427		0.160758	0.249143	0.313737	0.509007	0.390393	0.359821	0.48164	0.314365	0.313228	0.362495	0.371435	0.530082	0.2756	0.652347		0.0957473	0.17562
																		-0.00869	0.023532	4.57141	3.17915		0.234426	0.274351	0.272629	0.431454	0.314984	0.341784	0.37307	0.346162	0.285651	0.307701	0.322999	0.39974	0.251176	0.463811		0.098628	0.058581
																		-0.00125	-0.02108	1.44231	3.66972		0.226366	0.28538	0.199909	0.260208	0.181984	0.18643	0.17272	0.252019	0.187992	0.202946	0.15184	0.233495	0.215767	0.207639		0.0862768	0.112438
																		-0.00593	-0.01447	4.88072	4.76234		0.155805	0.23892	0.124989	0.166422	0.0540463	0.0680558	0.0495014	0.125236	0.0981536	0.106808	-0.0206761	0.135485	0.165774	0.0806797
																		0.021782	0.05752	3.73959	6.14165		0.135547	0.171662	0.0421761	0.117272	0.00597392	0.0518863	0.00861433	0.0185417	0.0433904	0.0374502	-0.0510084	0.0424131	0.0908111	0.06667
																		-0.05308	-0.07382	4.09183	3.6405		0.114886	0.11207	0.0076331	0.0552194	0.0173253	0.0562686	-0.0202085	-0.0314854	0.0152767	0.0123043	0.00327362	-0.00404646	0.0815483	0.0653308
																		-0.00399	-0.04657	3.64414	3.33511		0.091672	0.070936	0.0390331	0.0381857	0.0634547	0.0367789	-0.017357	0.0147252	0.0289477	0.0368231	0.00380425	0.011043	0.114615	0.0579592
																		0.01377	-0.01904	4.25252	4.06238		0.141176	0.0253277	0.0898686	0.042787	0.0855591	0	0.0121556	0.0738247	0.0356291	0.0445171	0.00306846	0.0364839	0.110699	0.0362492
																		0.022776	-0.04428	4.36511	2.17228		0.132108	-0.056343	0.0957976	0.0857799	0.0584442	-0.0188876	-0.00158966	0.053846	0.00821666	0.0321182	0.04827	0.0492472	0.0653863	0.0124687
																		-0.04227	-0.0689	1.8394	3.15607		0.0428077	-0.118281	0.0868974	0.1199	0.0587487	0.000229923	-0.0111927	0.0328975	-0.0129412	0.0383502	0.106064	0.075284	0.0537749	0.0104093
																		-0.03797	0.001068	2.86832	4.6653		-0.00282287	-0.102966	0.0726792	0.0879282	0.0829199	0.0472294	0.0225539	0.0563911	-0.00268751	0.0667401	0.102161	0.0926684	0.0594618	0.0191039
																		0.036165	-0.00419	2.28629	3.01872		0.0410857	-0.0530327	0.026343	0.0120623	0.0854601	0.0542415	0.0266466	0.0495711	0.0117677	0.0730453	0.0398959	0.0699343	0.0333322	0.0286484
																		0.003548	-0.01994	3.06561	3.53268		0.0945697	-0.0102658	-0.0113556	-0.0708385	0.0539652	0	-0.00834863	0.0193007	0.0522261	0.0769741	0.00704962	0.0128899	7.26413e-05	0.0704819
																		0.013557	0.010635	6.23052	4.52753		0.0765697	0.0186238	0	-0.103364	0.0279116	-0.0345887	-0.0139985	0.0117058	0.0802712	0.126215	-0.00356292	-0.0103193	-0.0139019	0.106594
																		0.007021	0.030772	3.75603	2.88527		0.0737079	0.000834724	-0.0152656	-0.0627586	0.05393	0.0185413	0.0265693	0.0111756	0.0525606	0.138855	-0.0208392	0.00916908	-0.0128632	0.08049
																		0.017823	-0.0107	2.18535	4.37062		0.109368	-0.0331155	-0.0162497	0.015064	0.0802131	0.108652	0.0392453	0.000160049	0.0461213	0.0896913	0	0.040792	-0.00553185	0.0189607
																		-0.0069	0.017917	5.28741	3.70911		0.0925457	-0.0299275	0.0420378	0.0504637	0.0799809	0.105202	0.0116983	0.00990618	0.0645365	0.0421397	0.0530482	0.0670867	0.0467812	0.00789325
																		-0.00907	-0.02641	3.14593	2.62418		0.0487068	0.000596202	0.0625832	0.0387851	0.0810333	0.013517	-0.0093266	0.00402535	0.0478286	0.047639	0.0948377	0.0373803	0.0995073	0.0717421
																		0.001498	-0.00014	3.40968	4.37868		0.0236723	0	0.0366123	0.0398676	0.0603664	-0.0560498	0.0249187	-0.0108716	0.0174737	0.0329359	0.0975592	-0.0313708	0.082384	0.109827
																		0.004073	0.043257	2.91388	2.88109		0.022237	0.00261243	0.0408125	0.0517303	0.05225	-0.0761281	0.0576538	-0.018722	-0.00141602	0.0220807	0.119242	-0.054035	0.0347136	0.0765105
																		0.003427	-0.00527	3.44942	3.88156		0.035894	0.0314655	0.0761479	0.0665868	0.0335123	-0.0482398	0.0636317	-0.0205355	0.00132747	0.0230726	0.169544	-0.00844299	0.0180167	0.0190047
																		0.002732	0.007722	2.76981	3.4082		0.05087	0.0637578	0.068783	0.0749796	-0.0247601	0.0146147	0.0514353	-0.00268388	0.0334806	0.00104722	0.194434	0.00310147	0.0333557	-0.00945698
																		-0.00709	0.025219	2.44702	2.69551		0.0876281	0.0686332	0.0615953	0.0719963	-0.0650571	0.0221248	0.0362148	0.0241553	0.0642685	0.00623304	0.171536	0.0121139	0.0421484	0.00494463
																		-0.00864	0.035697	4.3527	2.97435		0.0662271	0.0496062	0.0676348	0.0514317	-0.0228743	-0.0489444	0.00861378	0.0599325	0.0648331	0.0459871	0.103366	0.032346	0.0458199	0.0256977
																		-0.00856	0.049684	2.84131	5.45282		0.0387104	0.0173024	0.0466926	0.0275447	0.0134029	-0.0515762	-0.0229396	0.0788966	0.0579349	0.0725714	0.0434198	0.0606364	0.0756495	0.0539926
																		-0.005	-0.0294	3.93712	3.46523		0.0530791	0.0194609	-0.00555448	0.0291084	0.00999511	0.0352218	-0.00946367	0.0482328	0.0462256	0.0774756	-0.00369701	0.0639362	0.0792579	0.0645782
																		-0.01441	0.038455	4.0213	2.61978		0.0301838	0.0651496	-0.00623809	0.0293047	0.009692	0.0563594	0	0	0.057526	0.0617302	-0.0593774	0.0516723	0.0539587	0.0448265
																		-0.00071	0.046499	3.40678	3.49384		0.0212096	0.0888351	0.0335177	0.0317821	0.00645585	0.0102847	0.00634696	-0.0133395	0.103207	0.0510489	-0.101496	0.108476	0.0411684	0.0549834
																		0.008955	-0.04059	2.69707	1.85689		-0.0137215	0.0735695	0.0428619	0.0257791	0.0243287	5.64356e-05	0.0112343	0.0170378	0.127075	0.0473961	-0.1026	0.166788	0.0580906	0.101024
																		-0.05212	-0.0016	1.77868	5.46531		-0.0378443	0.030401	0.0252163	0.0294638	0.049904	0.0140087	0.0291656	0.0536397	0.124847	0.00501977	-0.0815838	0.14732	0.0767819	0.12493
																		0.017035	-0.0241	4.96093	4.70654		0.00207552	0.000833196	0.0544953	0.0528611	0.055213	0.0178946	0.0576913	0.0581111	0.0890295	-0.00323627	-0.0364642	0.0860016	0.0942036	0.0935673
																		-0.02056	0.037576	5.08697	6.19521		0.0184345	0.0219702	0.0473771	0.0802855	0.0310278	0.0211137	0.0423607	0.0527097	0.0395861	0.035784	0.0234083	0.0611513	0.0729785	0.0394583
																		-0.00312	-0.02721	4.47291	5.08771		-0.0159702	0.08705	-0.00202705	0.0930891	-0.00210657	0.0317324	0.0254084	0.0284719	-0.00530061	0.0229796	0.0923007	0.0686085	0.0283789	0.0220455
																		-0.00853	-0.04132	6.25861	2.70419		-0.033759	0.117666	-0.0218793	0.0584957	-0.0119234	0.0832742	0.0476244	-0.012549	-0.0325087	-0.00989805	0.0799399	0.0639428	-0.00917658	0.048326
																		0.003844	-0.06304	3.33024	2.6773		-0.0291375	0.0697902	-0.0173252	-0.00114056	0.0214262	0.129606	0.0868675	-0.0262421	-0.0298277	-0.0255648	0.0230791	0.0322933	-0.0208594	0.0740359
																		-0.01523	0.004165	3.0251	2.92474		0.00213161	0.019089	-0.0121962	-0.0124168	0.0534251	0.0935236	0.087197	0.0345019	-0.00704351	-0.0266085	-0.00885199	0.0126049	0	0.101775
																		-0.02461	0.003208	4.06359	3.63508		0.0125302	0.0384353	0.0271287	0.0254855	0.0732898	0.0503738	0.0559071	0.136214	0.00232295	0.00139758	-0.0567929	-0.00681902	0.049057	0.0902128
																		0.041121	-0.00466	2.56485	2.16444		-0.0120963	0.0916307	0.0959044	0.0939333	0.0607279	0.0389983	0.0519974	0.155639	0.0281288	0.054777	-0.104468	0.000476954	0.0693367	0.0140706
																		0.007155	0.009099	4.75545	5.21059		0.0319924	0.0874841	0.0937519	0.116528	0.0382148	0.0452528	0.0393496	0.123076	0.0824187	0.112429	-0.0623974	0.0102964	0.0426739	-0.0522117
																		-0.01419	0.003692	4.25721	1.87572		0.155034	0.0348698	0.0427683	0.113441	0.0352847	0.0602993	0.00736509	0.0777144	0.140915	0.127326	0.0253798	-0.0254878	0.00378931	-0.0481357
																		-0.05033	-0.03507	4.16403	4.74902		0.196689	-0.00656308	0.0366755	0.113993	0.0196704	0.0384765	0.022493	0.0493997	0.16293	0.0964765	0.0876171	-0.053353	-0.0192118	-0.00922331
																		-0.01045	0.031621	2.63286	3.3266		0.0899023	-0.0221895	0.063574	0.0586719	0	0.0144563	0.0991035	0.039661	0.112309	0.033545	0.101959	-0.0177592	-0.0223296	0.00955914
																		0.005945	0.005741	4.98177	5.00891		-0.0161532	-0.023781	0.0587696	0.0154183	0.0126267	0.0328675	0.145061	0.0252426	0.0357472	-0.0225357	0.0853829	0.0636554	0.000109066	0.0302289
																		-0.0254	-0.01407	3.66241	4.09041		-0.0535928	-0.00727519	0.041121	0.0321048	0.02173	0.0867908	0.0863771	0.02143	-0.00676946	-0.0392111	0.0615457	0.100148	0.0290905	0.0319165
																		-0.01161	-0.10014	3.24477	3.89134		-0.0454793	0.00975681	0.063263	0.012573	0.0245456	0.0968858	0.00824539	0.0101518	-0.0192705	-0.0049947	0.0404545	0.0892841	0.0308958	0.0327006
																		0.028272	-0.02148	1.35741	3.78301		0	0.0242168	0.0742379	-0.0113893	0.0418982	0.0601843	-0.00244786	-0.024009	-0.0275601	0.0427239	0.0403512	0.0889546	-0.00655172	-0.00783143
																		0.005389	-0.01442	3.48055	2.41423		0.0571909	0.0350116	0.0513656	0.0234957	0.0416788	0.0235078	0.0147141	-0.0417162	-0.0180723	0.048566	0.0431381	0.0736288	-0.0215417	-0.0608138
																		0.002282	-0.08231	4.58707	3.18106		0.0913616	0.0295525	0.0256998	0.0244098	0.0238345	0	0.00892662	-0.0326341	-0.0205624	0.0241033	0.0188997	0.0224234	-0.0102459	-0.0853637
																		0.00209	0.033298	3.7828	4.5945		0.061239	2.76233e-05	0.0317322	-0.0042972	0.030186	0	-0.0243725	0.00475047	-0.0152051	-3.10661e-05	0.0502736	0.0257705	0.0177385	-0.0755156
																		-0.00894	-0.03766	2.16695	3.99963		0.000897091	-0.00144452	0.0262128	0.013835	0.012928	0.0282693	-0.0367124	0.0652574	0.0434629	-0.0121654	0.107406	0.0706072	0.0382554	-0.0439091
																		0.004892	0.022502	3.59437	6.58506		-0.0332489	0.02506	-0.0118647	0.0748248	-0.0147937	0.0548556	-0.014875	0.0997372	0.0794903	-0.0201288	0.096512	0.092223	0.0502529	-0.0264338
																		0.013511	-0.0069	2.53913	2.67182		0.0046096	0.0446731	-0.0151034	0.0945691	0.00651449	0.0274139	0.016426	0.102965	0.0396237	-0.00671254	0.0616981	0.109249	0.0656266	-0.00539314
																		0.004377	0.013656	2.20711	4.45143		0.0625802	0.0549916	0.0316901	0.0933658	0.110012	0.019749	0.0799267	0.0829341	0.0068156	0.041999	0.126214	0.166981	0.102033	0.118482
																		0.03976	0.015438	5.11455	4.25316		0.0817948	0.0886168	0.096819	0.172229	0.272342	0.104844	0.233231	0.0745509	0.0838905	0.138317	0.299222	0.30632	0.184703	0.353753
																		-0.00721	-0.03054	2.77446	3.83217		0.107439	0.232155	0.178328	0.306397	0.348897	0.233552	0.351868	0.145719	0.262201	0.252988	0.453635	0.422564	0.270291	0.481029
																		-0.00484	0.086853	1.31259	1.86261		0.155675	0.370654	0.222679	0.334034	0.294533	0.288544	0.26972	0.205935	0.349914	0.270297	0.431327	0.402093	0.304731	0.359879
																		0.017669	0.027648	2.46644	4.4421		0.161552	0.320128	0.19666	0.211304	0.184686	0.218512	0.128168	0.17935	0.274113	0.204682	0.288054	0.30869	0.25959	0.211055
																		-0.00557	0.0763	3.67529	4.63646		0.112742	0.1923	0.0725369	0.109542	0.112382	0.133595	0.0709712	0.0955309	0.153234	0.167927	0.153006	0.203689	0.189317	0.160854
																		-0.00081	0.007002	2.47801	3.97579		0.0557818	0.12279	-0.0489674	0.0636417	0.050882	0.0865222	0.0381203	0.0428273	0.0970371	0.161252	0.0961324	0.0918226	0.161409	0.11283
																		0.013031	0.07215	4.98891	3.84755		0.02001	0.11358	-0.0375433	0.0326561	0.0130745	0.0602664	0.00875141	0.0367145	0.0655439	0.131771	0.0625575	0.0138717	0.151148	0.0676326
																		-0.01159	0.013886	2.66267	3.70697		0.0110504	0.0674363	0.0540603	0.0236402	0.0403637	0.0328193	-0.0128675	0.0350018	0.0144498	0.0804712	0.0317385	0.00712216	0.105295	0.0590963
																		-0.00942	0.093725	3.69159	3.49276		0.0656079	0.0141461	0.0908904	0.0078438	0.0652675	0.000373011	-0.0126858	0.0371719	0.0287518	0.0317247	0.0481277	0.0203989	0.065579	0.0662804
																		0.007441	0.046178	1.84103	2.27816		0.098814	-0.00223346	0.0743591	-0.0246697	0.0557829	-0.0167235	0.010017	0.0230304	0.0817706	-0.0265137	0.0442775	0.000271615	0.065506	0.022071
																		0.01416	-0.01154	1.19236	2.1476		0.0215454	0.0132635	0.0458877	-0.036677	0.0513097	-0.0381811	0.0334912	0.0186496	0.0874049	-0.0427466	0.0476928	0.00607491	0.0669924	-0.0494753
																		0.000882	-0.01164	3.26885	4.2839		-0.0279129	0.0382094	0.0492439	-0.0358243	0.0496868	-0.0340048	0.0427344	0.0367004	0.0587349	-0.00633057	0.0843182	0.0499014	0.0627081	-0.0807495
																		-0.00893	0.03432	4.72077	3.27162		-0.00314518	0.0526418	0.103258	-0.0276885	0.0456076	-0.00666462	0.0191365	0.0411248	0.0308783	0.0691031	0.108118	0.0471153	0.0457925	-0.036263
																		-0.00907	0.010959	3.4043	4.39008		0.0137791	0.0485444	0.166971	-0.00682295	0.0285405	0.013397	0.000834211	0.0330207	0.0162542	0.132485	0.0960264	0.024832	0.0261342	0.0184789
																		-0.00124	0.081032	3.59952	5.5721		0.0452436	0.0539518	0.148137	-0.00947754	0.014745	0.0232235	0.019267	0.0159819	-0.00899897	0.121249	0.0301176	0.0395376	0.0378974	0.0699141
																		0.007942	0.068991	3.50738	4.41066		0.100646	0.0677198	0.0942705	-0.0339627	0.0226844	0.0259704	0.0641448	0.0124311	-0.0056776	0.0844308	-0.0461687	0.0681911	0.0386019	0.124623
																		0.050756	0.030435	1.50537	3.73445		0.16242	0.0342661	0.0666837	0.0156626	0.0269089	0.00803481	0.0862968	0.0218318	0.0380397	0.076059	-0.0711754	0.069457	0.0354159	0.10073
																		0.016544	0.013953	1.0801	2.57677		0.126327	-0.00721236	0.10832	0.0751862	0.00572427	-0.017972	0.0441796	0.0258189	0.0846048	0.0540131	-0.0472136	0.0479688	0.0268849	0.0641495
																		-0.00649	0.021806	2.49083	2.06851		0.0480023	-0.0290507	0.156998	0.0892582	-0.0010281	-0.00443483	0.0236875	0.0281452	0.0684514	0.0487771	0.0093501	0.00278169	0.00206251	0.0830854
																		0.00756	-0.00145	1.34091	4.07668		0.0080461	-0.0201973	0.131851	0.0698064	0.00640131	0.0559281	0.0313083	0.0285902	0	0.0770789	0.0503913	0.00412614	-0.00977614	0.101245
																		-0.03572	-0.08589	2.07242	2.7034		0	0.0172675	0.0662688	0.0319281	0	0.0801874	0.0179245	-0.00271857	-0.00860169	0.0953166	0.0528607	0.0533981	0.0148447	0.0998542
																		0.040555	0.020634	3.37971	2.70079		-0.00429758	0.0739854	0.0196674	-0.00534493	-0.00835658	0.0600796	0.0130163	-0.0262587	0.0505438	0.0586933	0.0596981	0.0647527	0.0370732	0.10263
																		-0.04726	-0.02541	3.39725	2.86983		-0.0132009	0.113726	0.000690053	0	0.0125244	0.0408881	0.0314468	0.0169991	0.0916573	0.00818068	0.0599881	0.0453537	0.0228249	0.0737713
																		0.00386	0.038905	4.29963	4.25392		0.0252775	0.15569	0	0.0279547	0.0381396	0.0425878	0.038126	0.0519062	0.0851232	0	0.0460962	0.0101742	0	0.0353373
																		0.025851	0.001186	2.44943	2.04321		0.0969607	0.181808	-0.0139627	0.0569486	0.0597009	0.0266369	0.0108902	0.0430152	0.0876752	0.0294698	0.0337086	-0.0203084	-0.00259272	0.0107257
																		0.06215	0.064508	2.5385	4.89594		0.153087	0.141854	-0.0141669	0.0645892	0.0821484	0.015948	0.016538	0.0195177	0.104068	0.0432173	0.0187296	-0.0491577	0.0310833	0.0165999
																		-0.01298	0.015994	3.2463	4.16854		0.180788	0.0596336	0.0292671	0.0455371	0.0865152	0.0288364	0.0683613	0.0135884	0.0693679	0.0264388	0.00969259	-0.0230776	0.0393704	0.0625713
																		-0.02421	0.015711	3.24174	4.51314		0.14571	0.0228621	0.0609584	0.0306753	0.057817	0.0291319	0.102092	0.0139423	0.0347781	0.0305622	0.0535727	0.0205164	0.014109	0.0586569
																		0.034413	0.001489	3.69926	4.14948		0.0562901	0.0329569	0.062279	0.0112245	0.0273758	0	0.0509955	-0.0103106	0.0161387	0.0432515	0.0856195	0.016858	0.000219652	0
																		-0.01373	-0.04211	5.48582	3.06727		0.0248379	0.056624	0.0038814	-0.0044234	0.0135068	-0.023057	-0.0109534	-0.0217275	0	0.0337102	0.0359861	0.00582872	-0.00571189	-0.00757554
																		-0.003	0.079893	3.57032	4.68931		0.0629951	0.015487	-0.0437404	-0.0031029	0.0150158	-0.00740819	0.00860622	-0.00195972	0.0183288	0.0190841	-0.00926348	0.0111103	0.0154227	0.0300041
																		-0.0126	0.02518	1.45191	2.59813		0.0395394	-0.044313	-0.0248978	0.0784346	-0.00618975	0.0349367	0.0708003	0.00363462	0.0475141	0.0431168	0	0.0191703	0.0592339	0.0326163
																		-0.0016	0.01939	5.93554	3.00443		0.0104239	-0.0388126	0.0264501	0.181798	-0.0377288	0.0829148	0.0686627	0.0127972	0.0450258	0.0877522	0.0237703	0.0126638	0.0745196	0.0202136
																		0.000939	0.042715	3.06306	3.56579		0.0331913	0	0.0334156	0.197225	-0.015259	0.105608	0.0555747	0.0403875	0.0329279	0.0762822	0.0202942	-0.0262829	0.0596999	0.0423967
																		0.005492	0.029613	1.36083	3.0535		0.0804077	0.0372571	0.0538322	0.136775	0.0184211	0.0947965	0.0735271	0.0358771	0.0196904	0.0439975	0.0165195	-0.0437706	0.0465374	0.0851053
																		0.013692	0.002083	2.71259	3.16191		0.0918083	0.0255321	0.0799779	0.0691129	0.00692681	0.0844409	0.0607894	0.00135766	-0.028046	0.0237533	0.0215392	-0.00223942	0.0471583	0.108171
																		0.003015	0.030536	3.68515	3.25715		0.0792786	0.00778951	0.101721	0.0221805	-0.0129294	0.0838321	0.0409803	0	-0.0498336	-0.00307815	0.0249756	0.0489163	0.0244941	0.111962
																		0.005256	0.007578	1.19313	2.27463		0.0997763	0.0134888	0.0928052	-0.00355205	-0.0464981	0.0680989	0.0358351	0.0394634	-0.0153928	0.00770568	0.0261396	0.0977291	0.00823487	0.112492
																		0.024428	-0.01087	2.87577	3.01309		0.113974	0.0119616	0.0564962	0.0441299	-0.0457483	0.054552	0.0361519	0.10422	0.0411467	0.0280033	-0.00703594	0.16	0.00793547	0.121186
																		0.006801	-0.00497	5.26164	1.88299		0.117039	0.0241968	0.0112758	0.0859305	-0.0267471	0.0488034	0.0390644	0.128947	0.0644954	0.00855992	-0.0426779	0.200805	0.000539322	0.116882
																		0.009505	0.048736	5.4096	3.32133		0.10928	0.0462602	-0.0200286	0.0659862	0	0.052595	0.038616	0.0703563	0.035804	-0.00465011	-0.00680643	0.144319	-0.000219604	0.0941585
																		0.066793	0.000517	2.86792	3.53584		0.0649069	0.0470956	-0.0387932	0.0508145	0.0479121	0.037088	0.00324813	0.0113635	0.00527338	0.0073415	0.0657663	0.0831187	-0.00584894	0.0324876
																		0.070953	-0.00708	4.2144	3.31197		-0.00172108	0	-0.0376888	0.0703596	0.0937506	0.0169892	-0.0499643	0.0134562	0	0.0251588	0.0911436	0.0639165	-0.00251704	-0.00976816
																		0.019082	-0.03534	2.38968	3.71998		-0.0118912	-0.0231718	-0.0252014	0.072667	0.0969299	0.00222009	-0.0723985	0.0349796	0.0297198	0.0168267	0.0859078	0.0225064	0.0365927	0.00841063
																		-0.05389	0.002834	3.84815	3.61514		-0.0140497	0.00817971	-0.0207247	0.0630739	0.0973172	-0.00491375	-0.0349649	0.0339746	0.071523	-0.0050517	0.0366851	-0.00427622	0.0591693	0.0733893
																		0.002377	0.035986	3.72088	3.40065		-0.00238452	0.0715824	0	0.0699429	0.116135	0.021007	0.0306674	0.042608	0.0790881	-0.0323985	-0.00218985	0.0492717	0.0716868	0.127523
																		0.011308	0.027243	3.08036	3.94708		0.037743	0.125118	0.0731822	0.0736179	0.104928	0.0455508	0.0714782	0.0691295	0.0801809	-0.0480722	-0.0252426	0.0982001	0.0726538	0.0731496
																		0.007345	-0.02742	3.17195	2.99602		0.0328677	0.115249	0.112971	0.0676242	0.102633	0.069955	0.0524322	0.0678007	0.0949669	-0.0196789	-0.0327857	0.0987911	0.075223	-0.000822921
																		-0.00323	-0.04343	2.85163	3.02261		0.0185847	0.088281	0.0879554	0.0370826	0.13748	0.087589	0.0121247	0.0408414	0.0692731	0.0451953	-0.00119955	0.0952346	0.0809993	-0.0187146
																		0.000155	0.021965	4.1435	3.99254		0.0506919	0.0809472	0.0572714	0.0251285	0.140711	0.0836998	-0.0143683	-0.00160986	0.0197331	0.0724549	0.0677184	0.108366	0.0939012	-0.00305953
																		0.066661	0.065021	4.11705	3.34683		0.0544425	0.0793358	0.045631	0.0379065	0.100551	0.0790975	-0.00966767	-0.0282939	0.0119451	0.0416896	0.132666	0.0770342	0.0954915	0.0242302
																		0.002884	0.01019	3.91787	4.7016		0.0355168	0.0688273	0.0752775	0.0715434	0.0635948	0.0492078	0	-0.0173905	0.0455241	0.00552257	0.148977	0.0125185	0.0692526	0.0210186
																		0.018151	7.48e-05	3.62936	3.49305		0.0397274	0.0689763	0.151048	0.0545341	0.0406393	0.0286912	0	0.0379625	0.0718001	0.054221	0.0948227	-0.00911212	0.029179	0.0189532
																		0.00055	0.002139	2.38796	3.98725		0.0540762	0.0513035	0.228362	0.0183176	0.0138968	0.0305127	-0.000110912	0.0974227	0.0884648	0.159523	0.0425373	-0.00386109	-0.0111014	0.033507
																		-0.01042	-0.01918	4.03914	5.46762		0.0589145	0.031506	0.266394	-0.000803153	-0.00414849	0.0395364	0.00246566	0.126622	0.0922095	0.223954	0.0241582	-0.0015612	-0.0344171	0.0422825
																		0.015342	-0.0034	3.46285	3.67263
																		-0.00433	0.017102	4.60808	4.50896
																		0.014744	-0.01698	2.5492	4.46864
																		-0.06529	-0.03977	3.43701	2.50781
																		-0.00633	0.0089	2.2201	4.15995
																		-0.05785	-0.0735	1.85648	4.58771
																		0.047064	0.022327	2.3527	3.9767
																		0.024313	0.044482	3.85049	3.56708
																		-0.0352	-0.0112	2.92998	3.36278
																		0.018304	0.01872	2.72487	5.16931
																		0.001459	0.015178	2.49349	5.04017
																		-0.00104	0.035522	2.10316	6.34339
																		-0.00193	-0.03619	2.7865	3.85207
																		0.041597	0.019141	4.36236	4.89767
																		0.022971	-0.03857	2.85273	2.21898
																		-0.00537	0.003528	1.70211	2.3354
																		0.00454	-0.00167	3.68752	4.51932
																		-0.00039	-0.00564	5.11131	4.88483
																		0.001205	0.000791	4.34838	3.95108
																		-0.0127	-0.00153	3.07488	3.82684
																		0.004059	-0.02497	4.28207	3.82759
																		0.022574	0.082216	3.84144	4.68933
																		-0.00936	0.052317	2.43163	4.70014
																		0.013334	-0.0025	3.45318	3.0805
																		-0.00017	-0.04636	4.23003	3.16177
																		0.012723	0.013773	2.86998	3.36295
																		-0.00579	-0.02257	2.58913	3.70243
																		0.011258	-0.00494	3.19199	4.28274
																		-0.00244	-0.0244	2.32958	3.30973
																		-0.00525	0.022711	3.56562	2.98762
																		-0.01243	-0.00026	1.98502	5.25844
																		-0.00747	-0.01123	2.79175	4.28977
																		0.022345	-0.02284	2.04779	5.53388
																		0.00867	0.018387	4.54849	1.92356
																		0.00467	-0.01055	2.22786	4.35783
																		0.012389	0.001018	2.43863	3.09251
																		-0.01645	-0.00869	3.27384	5.73817
																		0.003646	-0.01261	1.27571	2.05893
																		0.013917	0.055582	3.37265	3.16859
																		-0.01906	-0.01417	1.39673	3.50481
																		-0.00502	0.06019	2.15096	1.94348
																		0.00384	0.051557	2.52513	0.487732
																		0.012614	0.033956	4.02152	3.45442
																		-0.01039	0.034806	4.16919	3.76735
																		-0.01009	-0.02444	2.80401	3.40278
																		-0.00562	-0.00584	4.09146	3.20926
																		0.005911	0.034119	1.81398	2.63724
																		0.012741	0.009675	4.14457	5.95909
																		-0.00108	0.009489	3.38568	2.36807
																		0.012996	-0.13335	3.31851	3.90628
																		0.003894	-0.00708	3.76783	4.02309
																		-0.00438	-0.04242	2.73502	2.4003
																		0.016059	-0.0197	1.93111	1.61322
																		0.030049	0.045964	2.33533	3.15969
																		-0.06211	0.039539	2.34786	4.61625
																		0.000692	0.081714	2.65834	2.55888
																		-0.00903	0.010828	3.99902	4.51211
																		-0.00318	0.061785	2.76191	0.941309
																		-0.01727	0.017413	3.57037	4.17313
																		0.020496	-0.01013	5.29005	1.61311
																		-0.00491	-0.05516	2.05636	3.50497
																		-0.0141	-0.00942	2.00939	4.04601
																		0.00026	0.000921	4.28563	3.13515
																		-0.00132	-0.00073	2.63508	2.49267
																		0.011411	-0.02139	1.72854	5.01243
																		0.000934	-0.01889	3.25341	2.00883
																		-0.00463	-0.01613	2.85691	3.99807
																		-0.0027	-0.00566	3.32929	4.5894
																		-0.02621	-0.00713	5.63504	4.0024
																		0.008984	-0.0068	4.96552	6.15182
																		-0.00092	-0.06395	2.25849	3.96806
																		0.005037	-0.02579	1.48548	4.09287
																		-0.00176	0.020891	3.30029	5.26475
																		0.022276	0.058167	3.45676	5.75251
																		-0.00244	0.018536	3.07157	4.26562
																		-0.0404	0.028069	1.46655	2.09082
																		0.003762	-0.02021	1.34252	4.29945
																		0.012484	-0.01227	2.70121	3.18107
																		-0.04051	0.002359	6.85786	3.61147
																		-0.03312	0.024307	3.16176	5.47542
																		-0.01677	-0.00184	4.35779	5.22605
																		0.017134	0.002889	2.1887	4.9857
																		-0.00397	-0.04196	5.56488	3.16476
																		0.020896	-0.01203	1.38472	4.41065
																		-0.01699	-0.00854	2.47497	4.83864
																		-0.00544	0.013417	4.86587	3.36646
																		0.014541	0.052542	3.50748	1.28069
																		0.018259	0.016708	2.45687	4.83174
																		-0.03928	-0.01663	2.66805	2.87454
																		-0.02536	0.000761	1.43927	4.73084
																		0.025135	-0.01479	2.68647	2.28462
																		-0.00529	-0.00503	3.65256	2.76324
																		0.018473	0.01426	4.29536	5.65638
																		-0.00825	0.009021	2.8565	2.82934
																		0.025756	-0.00016	4.32208	3.31038
																		-0.003	-0.01495	1.99603	2.22764
																		0.018268	0.002364	3.53589	4.72129
																		0.01516	-0.02963	7.09065	1.95491
																		0.013986	0.032052	3.99284	3.65717
																		-0.00703	-0.01899	4.69906	5.12911
																		0.006342	0.027895	2.94367	4.35231
																		-0.00325	-0.01808	5.49007	5.88953
																		0.025787	0.01577	2.06712	3.44359
																		0.00024	-0.03307	5.07465	3.13324
																		0.022727	-0.01152	3.36273	2.54085
																		0.033058	0.013719	4.19007	2.51572
																		-0.01519	-0.02227	4.47034	1.87689
																		0.016035	-0.01121	3.89189	2.49852
																		0.016574	-0.07258	1.9439	4.50501
																		-0.01052	0.019332	5.3266	4.43867
																		-0.04849	-0.01153	5.33265	4.4869
																		0.056079	0.021089	3.27685	3.30371
																		0.006107	0.058003	3.52126	3.96878
																		0.007435	-0.01349	4.69641	3.89877
																		0.012963	-0.01608	2.28624	3.40716
																		0.013064	-0.0036	1.91857	8.50353
																		0.065073	-0.05836	3.36219	2.01985
																		0.00753	0.017209	2.89625	3.42319
																		0.008667	-0.00046	2.74822	3.875
																		0.005559	-0.0454	1.85706	4.9035
																		0.013461	-0.02315	2.1055	2.76487
																		-0.01708	0.038931	2.55603	2.5949
																		0.007778	0.01182	7.78819	2.96932
																		0.015071	-0.02078	3.60625	2.72516
																		0.008369	0.028994	4.30525	4.80371
																		-0.0078	-0.00623	5.32304	0.929492
																		-0.00766	-0.05862	3.56306	2.78189
																		-0.01583	-0.02412	2.13692	5.55253
																		-0.01187	0.138617	3.4209	4.00091
																		0.004983	0.012449	4.73902	5.51915
																		-0.01445	-0.01758	3.2087	4.27911
																		0.013423	-0.00526	2.52891	2.58736
																		-0.00929	-0.00657	3.40416	2.22871
																		-0.00972	-0.02466	3.59358	2.75947
																		0.028669	-0.06827	4.74297	2.36141
																		0.006985	-0.00599	5.01363	3.45262
																		0.011972	-0.04303	3.28451	2.64132
																		0.005617	-0.04687	2.36237	3.55276
																		0.017996	0.046951	2.47339	1.70508
																		0.002921	0.021637	3.45969	3.10008
																		-0.02275	0.056337	2.74932	2.00775
																		0.010118	0.00449	4.10116	3.03716
																		0.052787	-0.00368	2.59138	2.92686
																		-0.00143	0.009924	3.34253	0.86114
																		0.050141	-0.04292	2.31356	4.62036
																		-0.00079	-0.02141	3.67533	3.16493
																		0.017679	0.019281	5.27318	3.80432
																		-0.00011	-0.02089	4.19338	2.83234
																		0.000295	-0.00964	3.87057	2.99437
																		0.001693	-0.02172	3.75019	3.93677
																		-0.02547	0.014624	3.8134	4.72215
																		0.006366	-0.00739	3.77079	1.68168
																		0.032541	0.003576	4.65338	3.70521
																		0.021336	-0.01583	3.12488	3.35313
																		-0.00328	-0.15471	3.83069	3.54745
																		0.006632	-0.03437	2.10178	3.93028
																		0.040607	-0.04276	4.30409	1.55841
																		0.005177	0.052792	5.45994	1.62315
																		0.011936	0.058279	3.98279	1.56314
																		-0.01836	-0.02346	5.29031	3.3374
																		0.006944	-0.01885	4.32364	4.39816
																		0.005234	-0.04908	6.00488	2.07917
																		-0.00183	-0.03112	3.48016	3.6116
																		-0.0008	0.065555	4.25829	3.7263
																		0.009052	-0.03541	3.34228	4.99535
																		0.037028	-0.05153	3.75225	2.55684
																		0.025203	-0.031	3.15667	6.73686
																		-0.01633	-0.00398	4.54159	4.66021
																		-0.01564	-0.02046	4.56539	2.2885
																		0.029626	-0.05749	3.77651	4.05897
																		-0.01229	0.015408	2.34941	4.22686
																		0.01573	-0.0255	3.15377	2.09396
																		0.005149	-0.03548	4.53549	2.48382
																		-0.00825	0.015328	2.0631	3.96891
																		-0.01799	0.060412	3.88422	2.84794
																		0.017876	0.021503	4.84235	2.01417
																		0.001528	-0.07009	4.77149	3.21577
																		0.00849	-0.02153	3.89422	2.62583
																		0.000441	-0.01403	4.28161	1.53658
																		-0.00024	-0.00018	3.79836	4.17692
																		0.001953	0.008039	1.95401	4.03314
																		0.01413	-0.02878	3.55416	6.75316
																		-0.00643	-0.03291	4.43968	4.51711
																		0.005789	-0.02446	4.94886	4.82618
																		-0.04902	-0.03205	3.74741	4.80549
																		0.000646	-0.05113	4.84442	1.93764
																		0.011611	-0.02908	4.20395	2.4537
																		0.025987	-0.02496	3.84236	3.51622
																		0.008041	-0.01746	4.90886	2.45045
																		-0.00129	-0.01215	2.17995	2.71265
																		0.007325	-0.00614	3.30625	3.41185
																		0.042279	0.032365	1.72301	1.60376
																		0.006328	-0.02837	2.08516	4.98918
																		-0.00674	-0.04586	5.984	4.01283
																		0.006849	-0.02004	1.63621	2.6492
																		-0.01577	-0.03726	3.04463	4.14902
																		0.00609	-0.02653	4.26288	2.46885
																		0.032733	-0.08733	2.17848	2.78727
																		-0.00819	0.043114	3.98801	4.48596
																		0.00308	0.008667	1.68012	3.12814
																		0.009387	0.035686	5.12022	4.46599
																		-0.00812	0.039448	3.39312	5.78398
																		0.003213	0.023149	2.63194	3.12275
																		-0.00055	-0.0681	2.07677	2.43885
																		-0.0013	0.024065	1.85088	1.55778
																		0.0003	-0.00143	5.09679	3.58082
																		0.03267	-0.04529	5.26721	4.42826
																		0.000616	0.029089	2.74432	3.23811
																		0.003321	-0.03767	5.3839	1.80149
																		0.04224	0.003733	3.80767	4.73734
																		-0.02149	-0.01366	3.3546	2.66204
																		-0.01413	-0.06428	3.77899	3.73551
																		0.005134	-0.03861	4.11417	3.81909
																		-0.00109	0.036365	2.74546	4.064
																		-0.00835	-0.03179	2.05194	3.61898
																		-0.0005	0.030423	3.87734	4.06897
																		0.008091	-0.04668	1.39314	2.83925
																		-0.03091	-0.03276	2.59754	3.20564
																		0.002991	-0.04652	3.15535	3.76334
																		-0.02484	-0.02427	5.16371	3.68115
																		0.009109	0.057594	1.91733	4.40365
																		0.005922	0.014185	4.11498	6.85342
																		0.012832	-0.02008	2.39161	1.55252
																		-0.01489	-0.04851	2.35993	3.08923
																		-0.03004	-0.02523	3.50482	2.38658
																		-0.0026	-0.02648	1.24787	4.01847
																		0.008006	-0.02486	1.2076	2.67485
																		-0.00558	-0.07183	2.94217	2.73953
																		0.006752	-0.01756	3.98035	1.96591
																		-0.02582	0.004327	1.49092	4.07029
																		-0.00035	0.029004	2.22343	4.30212
																		0.009273	-0.02544	2.98521	3.98977
																		-0.00313	0.015358	2.54853	3.29323
																		0.008866	0.009267	6.03699	3.69267
																		0.012528	-0.05858	1.54384	6.60203
																		-0.04543	0.066049	2.90167	3.17502
																		-0.00079	-0.06092	3.08369	2.28175
																		0.005964	0.008561	1.64149	2.50735
																		0.008538	0.008761	2.1997	2.09216
																		0.000762	-0.04834	2.71388	2.61876
																		-0.00072	-0.00429	3.88588	3.72553
																		0.008736	-0.05706	3.24076	3.20459
																		0.03524	0.003968	3.02128	4.3159
																		0.015311	-0.02575	3.15129	3.02977
																		-0.03849	0.04584	2.34693	3.00101
																		-0.02365	-0.04239	6.56372	3.46951
																		0.009778	0.040644	3.715	3.72076
																		0.032041	-0.01019	2.44501	5.25593
																		0.013554	0.01129	4.25005	4.40609
																		-0.00252	-0.01312	3.24107	2.71349
																		-0.00734	-0.00475	5.20893	4.04289
																		-0.02462	0.024348	4.08984	4.83527
																		-0.07741	-0.00019	2.9363	1.79235
																		-0.00246	-0.01158	3.1645	4.54679
																		0.011935	0.001149	3.03599	4.56966
																		0.013834	-0.02822	4.65605	1.72951
																		0.020234	-0.01711	4.83504	2.30728
																		-0.00508	-0.06225	2.555	3.19848
																		-0.00435	-0.04996	3.88203	3.91068
																		0.002446	-0.00532	5.90013	4.55273
																		-0.01006	0.011945	4.97946	3.13748
																		0.013119	0.02363	4.22105	3.57492
																		-0.00196	-0.0255	4.03078	3.86316
																		0.004952	0.015284	4.6109	2.01357
																		0.04645	-0.04729	3.71984	2.94685
																		-0.00148	-0.01654	2.58114	4.60603
																		-0.00751	-0.04927	3.89258	3.07981
																		0.006953	-0.03345	4.53148	3.51955
																		0.033903	0.031331	3.89093	1.42325
																		-0.01013	0.021221	4.33686	5.22524
																		-0.00413	-0.0082	3.81775	4.57102
																		-0.00245	-0.01131	1.96437	3.37131
																		-0.00176	0.020379	3.89637	3.25022
																		0.04764	0.010826	3.70789	4.46104
																		0.002493	-0.0493	3.74724	2.50902
																		-0.02279	-0.00321	5.26581	3.96755
																		0.000621	-0.03133	4.53006	3.0147
																		0.012437	-0.02174	2.27436	3.2984
																		0.001656	0.038916	3.23249	3.7136
																		-0.01798	-0.09004	3.21868	4.24053
																		-0.00658	-0.05208	5.34184	2.50148
																		0.017132	-0.02111	6.44019	3.317
																		-0.02609	0.004278	2.64232	4.1016
																		0.05122	-0.0186	3.35158	0.671003
																		0.056469	-0.01464	3.40685	2.02244
																		0.020895	0.013444	3.67207	3.09211
																		0.000191	0.002884	4.46013	3.60209
																		-0.00227	-0.08374	2.78564	3.65049
																		0.02531	-0.00218	4.23209	3.4954
																		-0.01493	0.025783	2.98164	2.51764
																		0.012915	0.019563	4.73528	4.5306
																		-5.5e-05	-0.01795	2.13755	2.57964
																		-0.01064	-0.06871	4.11868	4.46643
																		-0.02272	-0.04078	3.48292	2.02378
																		0.003594	-0.09667	2.41652	2.91603
																		0.002887	-0.12952	2.50355	3.81152
																		-0.01962	0.036101	2.32462	2.53556
																		0.000428	-0.02465	5.50563	4.73824
																		0.001005	-0.08275	3.98692	1.44993
																		-0.0127	-0.01134	5.87042	1.84384
																		0.009038	0.018308	3.13658	6.73722
																		-0.01456	-0.0077	4.93684	3.85366
																		0.010434	-0.03679	2.96074	4.09989
																		-0.0082	0.019805	2.76466	1.57203
																		0.00516	0.010477	4.51904	2.67002
																		-0.0004	-0.05001	5.80781	3.46358
																		0.010984	0.022581	3.20274	4.57254
																		0.04656	-0.01843	5.21098	3.79105
																		0.000791	-0.06244	2.50778	2.15359
																		-0.00384	0.012176	4.04869	2.0165
																		0.015107	-0.10758	5.61878	3.27631
																		-0.008	0.067251	2.89017	4.4398
																		0.006394	0.071863	2.63784	4.88852
																		0.009327	0.116689	2.23383	1.37457
																		-0.0236	0.013066	3.80621	1.71634
																		0.036855	0.014801	3.34892	4.59194
																		-0.02173	-0.02499	3.92759	4.53521
																		0.010843	-0.02343	4.04795	4.94063
																		-0.02422	0.039032	3.22566	2.93593
																		-0.02352	0.114753	2.5234	3.95974
																		-0.00131	0.047652	3.36734	3.90915
																		0.002483	0.080198	2.38441	3.92461
																		-0.0054	0.06791	2.82788	3.90264
																		0.068732	0.09584	4.24751	2.17244
																		0.010987	0.042677	3.58731	2.73938
																		-0.01762	0.038986	3.15032	4.10533
																		-0.01002	0.047178	3.73998	4.32802
																		-0.00148	0.103823	2.98519	3.15689
																		-0.00658	0.103108	3.33211	3.74273
																		-0.03041	0.027719	1.69112	5.02835
																		0.024703	0.037591	3.71098	2.71608
																		-0.00914	0.053744	3.90079	4.8425
																		0.007212	0.05849	3.76126	2.89474
																		0.003451	0.084976	3.60983	1.42461
																		0.030743	0.068646	5.66833	4.80093
																		0.005094	0.076857	4.0528	5.44758
																		-0.03106	0.030831	2.97821	4.48474
																		0.010164	0.034494	2.00157	2.13677
																		0.045033	0.045785	2.75738	3.36076
																		-0.01019	0.020887	3.57949	4.95847
																		-0.011	0.065416	4.20566	4.87068
																		0.036753	0.069427	4.10499	2.76699
																		-0.0332	0.05004	3.69179	4.10919
																		-0.00143	0.012562	4.04245	3.75382
																		-0.00101	-0.03849	3.58921	3.76712
																		-0.00186	0.063738	3.41539	4.21896
																		-0.01571	0.080363	4.73015	1.74767
																		0.000309	0.006709	3.58461	3.49206
																		-0.00522	-0.02266	6.5984	3.44699
																		-0.00462	0.051665	3.11498	4.41819
																		-0.00379	0.023243	3.51003	4.43516
																		-0.00186	0.042788	1.07196	3.31374
																		0.003206	0.072037	2.4088	3.30021
																		-0.01153	0.023354	2.9374	2.30851
																		-0.001	0.01197	3.83367	3.40942
																		-0.00483	0.061992	1.2287	2.61211
																		-0.00551	-0.0085	5.26035	4.06621
																		-0.0149	0.03065	4.01345	2.55503
																		-0.00529	0.102917	4.70125	2.37366
																		-0.01158	0.058926	4.65252	3.34968
																		0.020464	-0.01575	2.01181	2.64657
																		0.001351	0.026338	1.36335	3.40396
																		-0.02333	0.018763	3.08768	1.92893
																		-0.01459	0.011877	6.16692	3.70194
																		0.011983	-0.06781	5.75045	4.17586
																		-0.00742	0.003757	4.28073	4.0546
																		0.00518	0.037127	3.9264	3.1032
																		0.001284	-0.03282	3.11568	4.0735
																		0.018918	0.021356	3.94232	3.35106
																		-0.04807	0.010323	2.34281	3.66567
																		0.003611	-0.03627	5.27074	2.70373
																		0.001662	0.004033	6.51223	3.25612
																		-0.03586	0.037321	2.56658	4.27783
																		-0.00091	-0.07497	1.31141	4.10584
																		-0.00662	0.041518	2.66502	4.25632
																		0.001738	0.025883	4.00821	6.48146
																		0.009767	0.047457	2.71938	5.02647
																		0.002659	0.126635	3.9987	3.77652
																		-0.00318	0.05725	5.22635	2.06776
																		0.002114	-0.03649	2.32132	4.13316
																		0.020722	-0.06139	3.91851	1.77176
																		0.014608	-0.00994	1.95564	4.42025
																		0.048207	0.058283	3.78123	0.65853
																		0.057868	0.009626	4.19786	5.32633
																		0.005859	-0.01015	4.01568	3.68223
																		-0.01987	0.072707	1.64968	6.33806
																		-0.04484	-0.02484	4.07991	1.53149
																		-0.01277	-0.02281	3.19927	3.42665
																		0.001273	-0.00816	4.81992	3.53667
																		0.001059	0.038814	3.76263	3.0852
																		-0.00483	0.026268	7.87189	3.42081
																		0.005546	0.123339	3.68162	3.47818
																		-0.01961	0.019232	4.10837	3.5396
																		0.000184	0.025285	3.60821	3.02908
																		-0.00887	-0.04706	2.85058	3.42661
																		0.004765	0.120239	4.23264	4.92908
																		0.016512	-0.02877	3.9232	3.76078
																		-0.00555	-0.01376	3.22131	3.84109
																		-0.03071	0.00371	3.72964	4.00572
																		-0.00321	0.056142	2.08761	3.42011
																		0.006418	0.110292	5.59209	3.47063
																		0.006275	0.019064	1.39574	4.35208
																		-0.00264	0.056793	2.96635	3.751
																		-0.05737	0.052448	4.10973	3.6582
																		-0.01197	-0.05045	3.44524	1.93113
																		-0.01243	0.013071	3.96764	2.92631
																		-0.0253	-0.02859	2.67664	3.82572
																		-0.07009	0.097662	7.26218	2.29568
																		0.000639	-0.04058	3.92907	2.31884
																		0.020771	0.16617	2.3606	2.21524
																		0.021861	-0.06178	3.5988	4.07426
																		0.027037	0.021271	2.59018	3.21774
																		0.013898	0.026834	4.47038	2.57086
																		0.005284	0.069005	1.17907	3.84759
																		0.015152	0.081076	3.80801	2.88316
																		0.00214	0.043102	2.31659	3.10447
																		0.021607	0.01869	3.65104	4.27935
																		-0.03793	-0.01567	3.52121	2.57939
																		0.06382	0.157893	1.11523	3.31969
																		0.006356	0.037125	3.37048	3.13896
																		-0.00078	0.034224	1.8631	2.19516
																		-0.00842	-0.08189	4.95673	2.82841
																		-0.00967	0.029828	2.8559	3.89108
																		-0.01873	-0.17195	2.08904	4.67823
																		0.014181	-0.00312	3.86275	3.54768
																		0.041216	0.051572	6.27485	1.72065
																		0.003215	0.025623	1.15997	4.77506
																		0.018942	-0.01973	4.44059	7.99754
																		0.024309	-0.02879	3.95023	3.97907
																		0.005868	-0.03119	5.70846	3.95733
																		-0.00407	0.010552	2.44419	3.63983
																		0.006151	0.043542	4.73786	3.94561
																		-0.01031	0.00567	5.03925	3.60184
																		0.011002	-0.00916	2.63871	4.68913
																		-0.00429	0.007678	4.17199	3.50763
																		0.034385	-0.02952	2.35522	4.26767
																		-0.00916	0.071958	1.94137	2.20547
																		0.020733	0.014867	4.51796	0.517627
																		0.019183	0.019625	3.5898	5.19541
																		-0.00487	0.039234	1.27168	4.73219
																		0.00813	0.015619	2.32662	1.99572
																		0.00817	-0.03432	3.17984	2.09434
																		0.057293	0.069648	3.56371	3.5898
																		-0.00142	0.005679	3.24385	1.56667
																		0.017098	-0.04402	2.02996	1.82029
																		-0.02793	0.048055	2.50453	3.49328
																		0.005908	-0.00681	3.87319	3.82951
																		-0.02832	-0.00402	4.10607	2.1257
																		-0.0075	-0.04176	3.60838	2.11906
																		-0.00596	-0.0355	1.84821	5.1872
																		0.001586	0.078333	4.1407	4.96712
																		-0.00843	-0.00673	3.75233	3.5701
																		-0.00227	0.028135	4.54458	3.87781
																		0.009032	0.051717	2.11987	3.85923
																		0.009886	0.096333	2.05007	3.5747
																		0.009317	-0.02865	4.29198	4.37651
																		0.005184	0.018767	3.51499	2.33847
																		0.001001	0.069326	3.43634	3.28971
																		0.001056	0.00078	2.77584	0.989755
																		0.011284	-0.00593	2.86777	2.18613
																		-0.0119	-0.04137	4.06241	2.03396
																		0.000227	0.018956	2.08573	2.67115
																		-0.00075	0.017646	3.1585	2.88362
																		0.009634	0.0474	3.54449	3.37878
																		0.006406	-0.03169	4.52256	2.7042
																		-0.02011	0.107731	3.95976	2.9155
																		0.011196	0.044352	2.39527	3.2318
																		-0.00514	0.050841	2.13272	1.8604
																		0.005519	0.027864	5.83311	2.63329
																		0.021456	0.047297	4.36855	5.42415
																		0.006946	-0.03308	3.58938	3.87344
																		0.0054	-0.04746	4.50157	2.96034
																		-0.00584	-0.01221	3.73395	2.2022
																		-0.03582	-0.04157	3.01455	2.10907
																		0.010012	-0.02416	1.8622	2.61435
																		0.01517	-0.00845	9.18887	3.92523
																		0.019613	0.002405	3.51081	3.72243
																		0.018687	-0.01607	3.03981	3.39601
																		0.017729	0.082734	3.93419	2.7969
																		0.013853	0.014538	1.62497	2.00361
																		0.026379	0.099131	1.72213	4.41145
																		0.041079	-0.01324	3.13924	3.37929
																		0.004524	-0.00713	2.79828	2.20086
																		-5.6e-05	0.055817	1.90672	2.19405
																		0.021868	-0.03916	2.46301	0.987001
																		0.007196	0.002324	4.51135	3.57328
																		0.016956	-0.03344	3.04742	3.19343
																		0.03696	-0.03751	3.67588	3.61289
																		-0.00952	0.02931	2.91674	1.93216
																		0.005187	0.023381	5.20054	3.71832
																		-0.00661	0.008661	2.55497	3.56797
																		0.006101	-0.02467	4.24792	2.20714
																		0.014881	-0.03233	3.82587	4.32444
																		-0.02266	0.010174	4.60497	3.70405
																		0.007771	-0.05723	2.10187	4.39994
																		0.006312	0.040797	4.25692	2.71851
																		0.076993	-0.08476	2.24632	2.9085
																		-0.0195	-0.10687	3.79089	2.75542
																		0.002639	-0.01028	4.54806	3.70076
																		0.021466	-0.01458	4.05372	2.59971
																		-0.0288	0.025813	2.63218	2.76983
																		0.005357	0.077048	3.72838	1.48854
																		0.006668	0.085637	4.96839	3.41556
																		0.005463	0.00742	3.63071	4.61533
																		0.000129	-0.07047	4.75834	3.1775
																		-0.00091	-0.00096	2.25195	3.63124
																		-0.01052	-0.06955	1.92587	2.52965
																		0.007035	0.036066	1.98054	3.75638
																		0.00634	0.027899	3.77613	2.7736
																		0.007806	-0.04417	6.38197	3.68488
																		-0.00561	-0.04069	3.89499	3.46428
																		0.003028	-0.03288	3.40986	4.76797
																		0.002069	-0.02961	4.47664	4.46238
																		0.013747	0.057896	5.40161	3.92839
																		0.041002	0.056966	3.53703	2.6013
																		-0.02421	0.004996	3.79655	3.39899
																		-0.00214	-0.008	3.23837	3.69973
																		0.007783	0.000231	3.57955	6.26264
																		-0.00499	-0.01303	2.30599	2.62122
																		0.024619	-0.03069	1.66394	5.16256
																		-0.04038	0.062933	4.13253	4.5446
																		0.005774	-0.07123	4.29818	3.27104
																		-0.00637	0.00527	3.6512	4.10569
																		0.038854	0.055571	3.71909	5.13032
																		0.007529	-0.08237	4.364	3.83635
																		0.004081	0.044886	2.57145	2.89346
																		0.048436	-0.0169	2.35152	3.813
																		0.003816	-0.03477	2.85799	4.78626
																		0.033434	0.008089	2.89474	2.57237
																		0.035482	0.03921	2.81715	4.22602
																		0.005328	-0.01633	6.77648	3.29157
																		0.013785	-0.01249	2.24738	5.03007
																		0.022982	0.010584	3.53046	1.7406
																		0.018922	-0.04052	4.82517	4.02795
																		-0.01608	-0.02767	1.7083	6.27303
																		0.004691	-0.0405	4.8562	4.78587
																		-0.00646	-0.03492	3.06464	4.59451
																		0.01279	0.031386	3.96349	3.48018
																		0.014967	-0.08819	2.22859	4.5254
																		0.001754	-0.06451	4.68044	3.14499
																		0.009177	-0.09543	4.37742	4.73127
																		-0.00046	-0.01412	2.57238	2.49031
																		0.00097	0.07087	3.08486	2.9174
																		-0.00051	0.006053	5.16889	4.6785
																		0.02294	0.033224	3.17523	2.81941
																		0.00903	-0.05521	3.04345	3.7116
																		0.014846	-0.03065	2.85062	2.31929
																		0.037269	-0.01043	4.5743	4.79513
																		0.003697	-0.03552	5.02934	4.09367
																		0.009027	-0.0156	3.35689	4.38829
																		0.00902	-0.04723	3.82163	2.95296
																		0.047042	0.028155	2.9967	6.0472
																		0.016414	-0.0476	3.82127	4.61104
																		-0.01088	-0.00623	2.71665	4.59973
																		-0.02394	-0.03028	4.13107	3.86373
																		0.001303	-0.02038	3.78339	3.64769
																		-0.02653	9.6e-05	4.46075	3.80804
																		-0.01517	-0.05886	3.62363	4.40631
																		-0.03072	0.013447	3.11834	1.96243
																		-0.0211	-0.00248	2.7852	1.6383
																		-0.00387	-0.033	2.92654	4.64208
																		0.025176	0.042423	3.11048	4.25106
																		0.009119	0.029403	3.65632	3.77085
																		-0.01231	0.028883	5.06078	3.77969
																		0.031831	-0.00638	3.74724	3.77703
																		-0.03389	0.055223	3.19481	4.24547
																		0.021595	-0.02831	4.19695	3.36425
																		-0.01976	-0.03694	3.60702	4.88988
																		-0.00988	0.016269	4.42115	4.32583
																		0.036228	0.102128	3.48766	3.75345
																		0.004685	0.066564	2.56793	3.328
																		0.002109	0.008669	3.92824	4.50678
																		-0.01295	-0.06888	2.65077	1.65168
																		0.006805	-0.01988	4.68527	4.59973
																		-0.00551	-0.01648	5.05801	4.01758
																		-0.00513	-0.00241	2.46312	1.84008
																		0.001224	0.110455	3.68494	2.7994
																		-0.00184	-0.01086	3.33317	4.49013
																		-0.01458	0.005529	2.70891	3.19196
																		-0.10195	-0.03869	3.25047	4.67094
																		0.007534	0.018866	2.18004	1.68033
																		0.019868	-0.01451	3.32103	1.88787
																		-0.01712	-0.05919	3.43487	5.60347
																		-0.03345	0.042929	4.77924	4.2569
																		0.008679	-0.00489	4.76736	4.70458
																		-0.00213	-0.04244	2.98165	4.29779
																		-0.04331	-0.03165	1.78185	4.20364
																		0.007345	-0.04462	3.8293	6.0713
																		0.020339	-0.07043	2.72909	3.7214
																		0.033155	0.035798	3.40518	3.57124
																		0.032503	-0.07719	4.70169	3.68222
																		0.006971	0.029516	3.82434	1.9685
																		-0.0138	-0.01993	3.96235	3.2629
																		-0.00256	-0.00629	3.95173	4.61963
																		0.007435	0.012062	4.3283	3.07304
																		-0.00152	-0.03509	3.71839	3.9191
																		-0.01882	0.030373	4.69529	2.64735
																		-0.02362	-0.07096	3.14255	4.35709
																		-0.00573	-0.04109	4.35783	2.64981
																		-0.01692	-0.02535	2.6499	4.28385
																		-0.01253	0.020298	4.19516	3.20223
																		0.037514	0.059977	4.24728	4.90066
																		0.006214	0.019508	4.52265	4.67039
																		-0.00942	0.013183	2.28112	3.56121
																		-0.02904	-0.00557	1.98945	3.68721
																		-0.01892	0.126765	3.09773	2.4499
																		0.000909	0.024022	3.74471	3.71989
																		0.009434	0.026561	4.15432	1.95276
																		-0.0163	-0.0658	1.45259	2.92933
																		0.011896	-0.04791	2.087	4.58317
																		-0.03357	0.082638	3.5265	4.04908
																		0.008334	-0.02139	5.71195	3.22821
																		0.003176	-0.00182	2.85924	2.36521
																		0.060832	0.07806	3.03361	4.07447
																		-0.00604	-0.03026	4.90089	4.04396
																		-0.01319	0.021144	2.13106	4.40294
																		-0.00892	0.051883	2.71361	5.56272
																		-0.02735	-0.00123	2.11243	4.14969
																		-0.02191	-0.02463	3.97462	4.38652
																		0.003924	0.038574	5.35699	2.17614
																		0.005432	-0.00344	2.85777	4.62304
																		-0.00229	-0.02095	2.82273	4.41566
																		0.012337	-0.02105	2.209	4.07764
																		0.019489	-0.00039	4.77444	3.39324
																		0.003322	-0.01205	4.48001	3.01112
																		0.004581	-0.00896	2.005	3.24567
																		0.007317	0.004055	2.99494	3.66442
																		-0.00629	-0.02281	3.68504	3.56173
																		-0.01466	9.55e-05	6.01971	4.71868
																		-0.00942	-0.03263	4.02767	4.56283
																		-0.02286	0.005224	1.82605	3.64475
																		-0.0212	0.00127	4.26036	5.06986
																		0.006947	0.029968	3.84878	3.19744
																		0.003447	0.027271	4.61251	5.00536
																		0.005655	-0.05452	2.54831	5.68498
																		0.002659	-0.14105	2.85848	4.72597
																		0.010731	-0.05616	4.28219	4.49572
																		0.002163	0.002724	3.06871	6.67196
																		-0.00553	0.022476	3.48204	2.78043
																		0.01716	-0.01843	3.77929	3.76367
																		0.006268	0.049799	4.30276	3.02841
																		0.013625	-0.10165	3.47784	1.77485
																		0.005432	-0.01828	4.54807	4.1972
																		-0.00101	0.049212	3.55013	2.29998
																		0.016662	0.019141	2.58961	1.84417
																		-0.02859	-0.00266	2.56656	3.1106
																		0.001879	0.022907	4.11392	3.49482
																		-0.00303	-0.02172	2.36139	3.97862
																		-0.00125	-0.12852	1.88111	2.83744
																		-0.00266	-0.01431	4.0186	2.21148
																		0.027981	0.007738	2.37485	4.39211
																		0.002797	0.029455	2.28802	2.07298
																		-0.00878	0.054949	3.42555	2.47271
																		0.004245	0.002502	2.59778	2.75745
																		-0.002	-0.09992	4.52668	2.03468
																		0.002281	-0.02941	3.81562	3.24682
																		0.013254	-0.06261	2.81861	2.6044
																		0.006201	0.021641	1.85576	2.627
																		0.009624	0.01732	3.63826	2.7322
																		0.005986	0.002253	3.55916	2.57534
																		-0.02745	0.054859	5.10149	1.86933
																		-0.00069	-0.05287	3.41387	3.64792
																		-0.00225	0.016186	4.24747	3.00412
																		0.022333	-0.02369	4.35047	4.01119
																		0.035046	0.012058	4.58796	4.78409
																		0.010852	-0.0109	2.2786	4.22245
																		0.030934	-0.01774	3.8845	6.86356
																		0.000766	0.0179	4.04452	4.62651
																		-0.0361	0.000381	3.39699	3.61292
																		0.002335	-0.02534	3.52234	4.2825
																		-0.02084	0.079115	1.86493	4.37649
																		-0.00184	-0.03398	4.29686	1.52174
																		0.024451	0.079501	2.8916	5.06992
																		0.001925	0.053832	4.25369	2.35032
																		0.025096	0.038397	7.66772	2.59315
																		0.02827	-0.03729	2.19633	2.73872
																		-0.00456	0.080006	2.58423	3.80827
																		0.01463	-0.0162	2.15907	3.65463
																		-0.00213	-0.05939	1.99742	2.51477
																		0.026817	0.005114	2.23824	2.8567
																		0.012265	-0.03582	4.7094	3.09829
																		-0.01205	0.020074	5.58455	1.29529
																		-0.01699	0.002805	3.13592	4.35943
																		0.003056	0.001596	2.80482	4.02681
																		0.015662	-0.06051	5.07565	4.77533
																		-0.00651	-0.09784	4.54326	1.51097
																		-0.0719	-0.05385	4.34572	4.76358
																		0.016498	0.01973	3.90376	3.36968
																		-0.01476	0.000211	2.18461	2.61351
																		-0.00171	0.025552	4.2567	4.32827
																		0.010201	0.138374	2.22883	4.1166
																		-0.03061	-0.04771	1.55293	3.79173
																		-0.02655	0.017725	2.16439	2.92389
																		-0.02339	0.029083	4.36249	3.1596
																		0.056108	0.130609	4.70697	1.96634
																		-0.00437	-0.00756	3.40798	1.93065
																		-0.00663	-0.01472	3.05501	3.23555
																		0.006343	-0.02577	4.01684	3.55024
																		0.007245	-0.06485	4.01213	3.85211
																		0.011743	-0.02826	3.57948	3.69279
																		0.004933	0.085248	3.39745	3.34465
																		0.001933	-0.15701	3.55718	2.45337
																		0.006191	0.106776	3.5719	1.30036
																		0.036426	-0.06738	4.00404	4.06494
																		-0.0093	0.032105	1.80682	3.49532
																		0.061029	-0.01825	2.01271	4.35165
																		-0.00199	-0.00017	2.98547	4.40671
																		0.004863	0.030905	2.63763	3.2495
																		0.004516	-0.03737	5.1448	3.68388
																		-0.01538	-0.15795	4.8954	4.85803
																		-0.01242	0.075232	3.01981	2.5767
																		-0.02122	0.026102	3.28963	1.05616
																		-0.02424	0.117461	3.40047	4.2349
																		-0.01825	0.074006	2.79967	2.52453
																		0.005836	0.063765	1.75442	3.72431
																		0.00274	0.017875	3.6717	3.81091
																		0.002761	0.025095	3.52959	4.00536
																		-0.02335	-0.00343	3.16083	4.02662
																		-0.01612	0.077679	5.35758	5.87778
																		-0.0003	-0.0387	2.5101	4.63543
																		0.008679	0.056243	5.78592	2.13092
																		-0.02371	0.077704	3.63884	4.53103
																		0.009194	-0.0077	3.28112	2.58354
																		0.055798	0.033296	2.9276	3.66347
																		-0.04024	0.135556	3.65302	3.91129
																		-0.00146	0.09243	4.17079	4.35507
																		0.016954	0.029414	4.22756	4.16212
																		0.006853	-0.01046	3.6645	1.4556
																		0.011043	-0.02378	4.83933	2.54276
																		0.006531	0.101379	2.48835	3.03546
																		-0.02081	0.008655	3.73438	3.59118
																		-0.03302	-0.00673	4.73943	3.73119
																		-0.00719	-0.05582	3.01994	3.45382
																		-0.00085	0.003986	3.70705	2.8065
																		0.014702	-0.00419	4.75784	2.55303
																		0.023879	0.074988	4.41946	3.55795
																		0.048124	0.036399	1.71048	3.9265
																		-0.02873	0.060052	4.16466	2.43784
																		0.012495	0.097754	5.73168	2.2416
																		-0.10154	0.162378	2.70798	4.01313
																		-0.04354	0.056628	4.53235	4.20169
																		0.08387	0.050755	4.40184	5.36146
																		0.072156	0.049329	4.22445	3.46359
																		-0.09707	0.119971	2.35693	3.93687
																		0.027867	0.074678	3.00743	3.15701
																		0.049361	0.065086	1.81935	3.84759
																		0.168146	0.072506	3.13737	3.91425
																		0.002868	0.044537	3.38034	2.88654
																		0.087456	0.03862	3.70013	4.10562
																		0.044407	0.012793	4.66019	2.17033
																		-0.00782	-0.04084	2.95694	2.19767
																		0.128143	0.023949	2.84973	3.23356
																		-0.0076	-0.07785	1.8636	1.97772
																		-0.03932	0.003146	5.05814	4.37443
																		0.074062	0.052394	2.83604	4.67838
																		-0.1276	-0.00666	6.13434	4.06492
																		0.119127	0.036921	2.43871	4.46433
																		0.008301	0.008314	3.69906	3.4608
																		-0.08812	0.019208	3.49421	4.40406
																		0.021049	0.003944	3.03514	5.17572
																		-0.12147	0.043112	2.95085	2.05852
																		-0.17735	0.087202	2.54651	4.95792
																		-0.03903	0.119013	2.21518	3.61812
																		-0.09779	-0.0287	3.43444	2.71908
																		-0.06444	0.007744	2.70833	2.74758
																		-0.07035	0.16452	2.11298	3.14505
																		0.065233	-0.01896	2.99813	3.77875
																		0.014671	0.024035	4.02808	3.838
																		-0.01804	-0.02306	1.98515	1.38787
																		-0.04748	-0.01902	1.45627	4.95555
																		0.003898	0.041338	1.65746	3.48538
																		-0.05561	-0.06994	2.39521	3.52199
																		-0.03309	-0.04561	2.53453	3.93251
																		-0.01697	-0.0152	3.87296	6.02668
																		-0.0837	-0.02613	3.58013	3.8228
																		-0.01169	-0.01609	4.33301	4.89372
																		0.00602	0.018563	3.60989	2.33974
																		-0.34031	0.037042	3.80769	4.59672
																		0.062654	-0.00847	4.79852	4.83595
																		0.092198	0.001779	2.8556	2.83842
																		0.023219	0.08854	4.60034	3.85461
																		-0.08017	-0.03867	2.86342	4.34418
																		0.002291	-0.04007	4.33859	3.27262
																		-0.14642	-0.0033	5.14769	0.973986
																		-0.00953	0.008187	3.75622	4.54874
																		0.140029	0.034525	4.76285	3.51325
																		-0.0628	0.040281	5.006	3.39227
																		0.042824	-0.08009	2.61972	0.93749
																		-0.10245	0.038463	3.15885	3.48127
																		-0.10784	0.037727	3.71215	5.14421
																		-0.11779	-0.01163	2.87426	3.34059
																		-0.02327	-0.02374	2.61365	4.1226
																		-0.00678	0.016233	2.77765	4.58151
																		0.01462	0.020008	3.84193	3.6167
																		0.015835	-0.03464	3.13838	3.90354
																		-0.01638	0.032371	3.50983	3.31316
																		0.081288	0.101943	2.92622	3.47633
																		-0.01933	0.027099	2.78319	5.12469
																		-0.01437	-0.04712	2.0931	4.561
																		0.132777	-0.14092	2.41897	1.70998
																		-0.09915	-0.06311	1.95225	2.68804
																		-0.12302	0.007536	4.49013	4.10047
																		0.132006	0.017601	3.41159	4.19839
																		0.06039	-0.07292	4.20935	3.1426
																		-0.03753	0.019509	2.43571	0.949225
																		-0.10042	-0.06085	5.01715	2.78477
																		-0.12602	0.061265	3.05736	3.53965
																		-0.1244	-0.0123	3.35662	4.60991
																		0.002922	-0.02027	3.46957	3.71254
																		-0.01869	0.035847	1.7204	2.10177
																		-0.08297	0.018228	5.13923	4.07551
																		-0.06271	-0.02063	2.02874	4.07882
																		0.025684	0.011887	4.57945	2.96162
																		0.07466	0.010643	3.85711	3.07847
																		-0.01152	0.024067	4.39978	1.9611
																		0.005733	0.002525	3.93106	4.37385
																		0.020683	-0.03569	3.27867	3.59471
																		0.095865	0.003394	4.31677	3.62061
																		-0.06402	0.016751	3.26371	2.87114
																		0.002779	-0.01413	7.04606	3.79277
																		0.060339	-0.01742	2.0902	4.45513
																		-0.015	0.087743	1.92057	3.70944
																		-0.04628	0.04146	4.59788	6.58896
																		0.023071	-0.03917	2.7391	2.98144
																		0.037944	0.037508	3.84416	1.58072
																		0.064013	-0.0664	3.1648	3.89208
																		0.035646	0.03987	3.39613	3.4643
																		0.004615	-0.00326	5.11111	1.6437
																		0.029376	-0.03581	4.01961	4.32048
																		0.10708	0.003492	4.44981	2.67636
																		0.029139	0.048858	3.57209	4.5202
																		0.079604	-0.06048	4.64523	4.1582
																		0.104487	-0.00449	3.83199	3.51971
																		0.041984	-0.05234	2.46008	2.01228
																		-0.0199	-0.02057	5.16949	2.85025
																		0.06117	0.017797	2.52124	3.01822
																		0.037815	0.01948	3.91773	3.72291
																		-0.04745	-0.0098	3.11057	4.33233
																		0.066285	0.035209	7.35531	4.06814
																		-0.11574	0.04201	1.67277	2.05864
																			-0.01737	5.57538	6.05916
																			0.036143	3.32139	3.90456
																			0.008918	3.97849	3.65489
																			0.058466	3.55683	4.15508
																			0.078599	3.04974	3.5117
																			-0.00565	3.03441	3.67484
																			-0.02917	1.76573	3.17367
																			-0.01288	3.15762	4.10071
																			0.023631	3.0439	2.92882
																			-0.03173	2.38751	5.13755
																			-0.04331	3.66961	2.43929
																			-0.00677	2.02502	2.37632
																			-0.04223	4.39083	3.47724
																			-0.02913	3.78589	3.04903
																			-0.00641	3.19476	4.16081
																			0.062047	4.03341	8.1911
																			-0.02309	3.56984	4.3805
																			0.078478	4.7766	3.62135
																			-0.00905	3.78466	4.9992
																			-0.10086	3.78686	2.8322
																			0.015496	3.11467	3.82061
																			-0.05994	2.77724	3.6166
																			-0.02937	4.05135	2.89843
																			0.030749	3.15092	2.04608
																			-0.00888	1.92426	2.91395
																			-0.09157	4.17209	4.15634
																			-0.03924	3.07311	3.41928
																			-0.06537	4.01395	4.09119
																			-0.0084	2.05709	3.33223
																			-0.00895	4.03812	1.6212
																			0.041014	1.64605	1.86977
																			0.01764	2.9032	2.58848
																			-0.05097	3.62556	2.82473
																			-0.05428	4.11596	2.65458
																			-0.07767	1.98045	3.89594
																			0.017911	2.04368	2.14017
																			0.020354	4.4951	3.13548
																			0.002704	5.49145	3.4871
																			-0.04884	2.6821	3.84342
																			0.058689	2.02641	3.7293
																			0.00214	3.82981	1.33001
																			0.015186	3.83226	1.87938
																			-0.01334	6.99982	2.07741
																			-0.03954	2.55268	1.7521
																			-0.02134	2.60034	2.91268
																			-0.05061	4.97795	2.80864
																			-0.02098	2.16409	2.93979
																			0.018354	3.751	2.27908
																			-0.05615	2.69053	2.88382
																			0.054317	3.30224	3.43659
																			0.05684	4.36293	3.05863
																			-0.01799	3.0789	3.75266
																			0.076072	2.75623	3.55178
																			0.048112	4.20385	1.3935
																			-0.05302	2.48946	4.59793
																			-0.08267	4.04769	3.73852
																			0.00754	4.16324	4.07415
																			-0.01111	4.50172	4.57571
																			-0.02534	2.85679	3.38436
																			0.001972	6.58199	2.68611
																			-0.00148	3.60045	2.48631
																			0.002848	2.9233	3.53937
																			-0.02271	2.27828	3.20651
																			-0.01452	4.43885	4.50217
																			0.008954	5.46787	3.59246
																			-0.03862	2.51017	4.37493
																			0.048173	3.74565	2.83801
																			0.006316	5.832	4.80535
																			-0.02077	2.9474	3.96646
																			-0.01182	3.45535	3.70256
																			-0.00825	4.09017	3.52814
																			-0.03519	2.86948	3.09653
																			-0.00201	3.1601	3.21264
																			-0.00376	3.1081	3.58655
																			-0.04151	4.23059	3.34286
																			0.031914	3.30394	4.14721
																			-0.02555	4.25511	3.25326
																			-0.01124	3.24518	2.84084
																			-0.02988	5.61293	5.52471
																			0.014826	3.98319	4.37891
																			0.015907	1.73635	3.51698
																			-0.03051	2.54606	3.51006
																			-0.0307	4.50077	3.75677
																			-0.02042	6.2567	2.90942
																			0.046525	4.18351	3.05702
																			-0.01092	2.16832	2.86524
																			-0.04923	2.42012	4.43974
																			-0.1304	1.67247	3.43079
																			-0.00905	1.84309	4.34461
																			0.008163	2.94026	2.32952
																			-0.03996	2.064	3.81561
																			0.021305	3.98825	4.68195
																			0.002242	1.95284	4.52261
																			0.04762	1.84236	4.86991
																			-0.04334	3.61656	2.91779
																			0.053283	3.02266	4.13834
																			0.039017	1.79864	4.38758
																			0.039188	5.09748	2.07082
																			-0.08416	4.44534	3.90457
																			0.017929	2.69439	3.27082
																			0.055739	3.31892	4.59824
																			-0.00653	4.47344	1.44825
																			0.014935	3.77226	4.14675
																			0.013278	3.66235	2.95559
																			0.006265	4.30978	2.28806
																			0.007541	3.27734	3.80553
																			0.105767	3.46236	4.21201
																			-0.04673	2.1393	3.93531
																			0.007156	6.14378	3.87604
																			-0.04601	3.78502	3.15365
																			0.034319	3.87497	4.20831
																			-0.05652	3.53145	3.71164
																			0.039696	3.81791	3.9724
																			0.051947	3.66606	3.17514
																			-0.01327	3.13068	6.71574
																			0.048596	3.73543	3.48583
																			0.149878	4.52472	4.11551
																			-0.01812	3.65271	3.26565
																			0.014652	3.27091	4.34139
																			-0.03506	4.68285	4.84252
																			0.023724	2.58776	4.66038
																			0.018322	3.5192	5.9197
																			0.033828	2.36546	5.82975
																			0.00991	2.98697	2.62689
																			0.027171	3.21398	2.43144
																			-0.02647	3.46028	5.5562
																			0.128878	4.55985	5.981
																			0.028434	3.83229	2.84836
																			-0.03516	3.10801	1.86703
																			0.005395	2.53783	4.78597
																			-0.01448	4.35274	4.44006
																			-0.02578	2.37089	2.39496
																			-0.03644	2.05106	2.17216
																			-0.10439	4.51747	3.06371
																			-0.04427	4.10608	1.67889
																			0.071346	2.30657	4.31158
																			-0.01423	2.74958	3.2454
																			-0.01823	4.5132	4.89925
																			0.080679	3.08222	3.01229
																			-0.06859	3.07635	4.30446
																			0.074983	2.61608	5.85557
																			0.143104	4.69305	2.54917
																			0.124026	4.33307	3.93807
																			0.212149	4.4809	3.96402
																			0.046823	4.47214	3.90116
																			-0.03442	4.50588	3.66113
																			-0.10828	1.66021	2.42743
																			0.028001	4.19287	3.84454
																			-0.00917	3.01054	2.08501
																			0.085848	2.34879	3.54075
																			-0.074	2.78307	4.46563
																			0.009809	3.04357	2.78713
																			-0.08001	5.58617	2.25323
																			0.015018	4.06947	2.25212
																			-0.10695	2.33458	3.46644
																			0.025828	2.66938	2.05226
																			0.000367	2.73046	3.70953
																			-0.02622	4.85921	2.96427
																			-0.02584	3.23681	4.50122
																			-0.00207	4.90793	2.93626
																			0.014587	3.35722	5.7558
																			0.002899	2.60685	3.92017
																			0.103636	3.6992	3.79727
																			-0.05843	4.90848	4.01825
																			-0.01942	2.9056	4.33678
																			-0.02317	5.12082	2.68001
																			-0.00533	5.54398	3.12942
																			-0.05645	4.20851	3.55419
																			-0.02768	2.94323	2.12434
																			-0.02537	4.50579	4.09043
																			-0.08637	4.278	4.04336
																			-0.06234	3.66589	2.90592
																			-0.01121	1.50313	3.08003
																			0.048263	3.22918	3.99663
																			0.005244	3.85865	2.85081
																			0.023138	5.22518	3.61789
																			0.010373	3.42798	2.63995
																			0.074468	5.37672	3.68399
																			-0.06913	3.54632	2.32811
																			-0.0386	4.19047	2.6439
																			-0.00148	3.31318	2.94423
																			-0.04012	3.53928	4.42819
																			0.04681	4.39821	4.19332
																			-0.00372	4.00423	2.70528
																			-0.00047	2.45325	4.29594
																			0.003203	1.69435	4.8031
																			-0.00105	4.75214	3.71641
																			-0.01015	3.46382	3.01576
																			-0.00133	2.96178	5.83972
																			0.023705	4.03576	2.09508
																			0.028737	4.6584	4.57166
																			-0.01905	2.70414	4.01592
																			0.043273	2.55604	3.1769
																			-0.0076	2.84917	2.68048
																			-0.00515	3.08201	2.43187
																			0.019416	1.79982	3.59086
																			-0.03076	3.72696	2.78519
																			0.001127	3.97296	3.54234
																			-0.04256	4.98575	3.57869
																			-0.01026	5.05157	3.68372
																			-0.01464	3.73587	5.51743
																			-0.07725	2.23369	3.50261
																			0.083606	4.44524	4.61246
																			0.06919	4.38759	5.2056
																			0.023956	4.12102	2.11461
																			0.042594	2.91232	3.19424
																			0.065742	3.74842	3.66646
																			0.000154	3.74245	3.5524
																			0.048884	4.06691	3.37162
																			-0.01922	4.53887	3.89218
																			-0.0107	2.91248	4.72694
																			0.024756	3.06963	3.3123
																			-0.0412	4.24247	5.29949
																			0.021125	3.37125	1.78726
																			-0.00265	4.84413	4.06099
																			0.115606	4.76006	5.98512
																				3.44916
																				6.49673
																				2.67201
																				3.92481
																				4.13387
																				2.76287
																				3.44736
																				4.01708
																				2.44895
																				2.27765
																				4.23952
																				2.0694
																				3.49934
																				2.48943
																				4.56711
																				3.83981
																				5.19132
																				5.01931
																				2.90435
																				6.63476
																				3.45306
																				4.62482
																				3.23533
																				4.01065
																				4.14577
																				4.70999
																				5.3959
																				4.50116
																				3.63273
																				4.21105
																				4.32134
																				5.05299
																				3.0756
																				4.08398
																				3.74629
																				4.58813
																				2.89915
																				2.98867
																				3.08109
																				2.84077
																				3.5651
																				4.83946
																				4.16858
																				2.28721
																				3.80172
																				3.99268
																				3.46739
																				2.53835
																				5.14715
																				3.38992
																				4.19366
																				4.84943
																				4.3091
																				3.14863
																				2.68906
																				4.77336
																				3.94476
																				5.35182
																				4.3378
																				7.63618
																				3.15479
																				5.05154
																				4.78524
																				2.48273
																				4.89961
																				3.14352
																				4.08522
																				4.84092
																				4.04985
																				5.21069
																				4.24704
																				3.09735
																				2.7245
																				3.12527
																				5.4753
																				5.49334
																				4.48498
																				4.07066
																				3.74654
																				2.30828
																				4.68061
																				4.57966
																				5.1665
																				4.67525
																				3.36406
																				4.19467
																				4.13649
																				2.32308
																				4.13364
																				6.24377
																				3.45673
																				1.608
																				2.67792
																				4.41901
																				2.78882
																				4.68911
																				2.9766
																				4.78542
																				1.56855
																				3.33723
																				4.66756
																				3.4601
																				3.41245
																				3.14561
																				2.63584
																				4.01981
																				5.91141
																				2.48447
																				4.28762
																				2.262
																				1.57265
																				2.99945
																				2.41694
																				5.47881
																				4.03447
																				4.60662
																				6.18924
																				4.26021

## Sheet: Supplementary Fig2
S2c				S2d								S2e								S2f								S2g								S2h				S2i
nuclear localization	cytosolic translocation			cell1	cell2	cell3	cell4	cell5	cell6		Nuc-red	cell1	cell2	cell3	cell4	cell5	cell6			cell1	cell2	cell3	cell4	cell5	cell6		Time (s)	Nuc-Red		Cyto-Red		Nuc-Green				mean	SEM	N		Pre	Post
0.549054	0.172477		1	0	0	0	0	0	0		1	0	0	0	0	0	0		1	0	0	0	0	0	0		1	0	0	0	0	0	0		1	0.091378	0.011382	6		0.255893	0.486697
0.520699	0.252596		2	-0.06982	0.027123	0.002185	-0.01011	-0.04543	-0.02883		2	0.026107	0.026308	0.034409	0.024968	0.044253	0.034968		2	-0.0135	0.043041	0.053682	0.045542	0.029577	0.080909		2	0.031835	0.003061	0.039876	0.012742	-0.02081	0.014158		2	0.092252	0.012205	6		0.0383514	0.226568
0.614676	0.346264		3	-0.15535	-0.03599	-0.0046	-0.03708	-0.10412	-0.08414		3	0.025547	0.034355	0.042434	0.024797	0.05844	0.030204		3	0.041634	0.079138	0.065768	0.049578	0.037109	0.068182		3	0.035963	0.005215	0.056901	0.006779	-0.07021	0.022484		3	0.093165	0.011917	6		0.0193104	0.28937
0.724246	0.314454		4	-0.14337	-0.0593	-0.06362	-0.09176	-0.10025	-0.10872		4	0.049367	0.058766	0.073525	0.038384	0.067942	0.051616		4	0.042829	0.080392	0.113694	0.054433	0.054208	0.066236		4	0.0566	0.005256	0.068632	0.010408	-0.0945	0.012679		4	0.092257	0.01146	6		0.0452136	0.340136
0.578991	0.278739		5	-0.1354	-0.09498	-0.10311	-0.12361	-0.10125	-0.14042		5	0.071083	0.084334	0.097476	0.053386	0.090509	0.078728		5	0.104597	0.083592	0.107945	0.087126	0.082258	0.102979		5	0.079253	0.006379	0.094749	0.004752	-0.11646	0.007863		5	0.092637	0.011696	6		0.265312	0.558256
0.442449	0.105689		6	-0.14045	-0.11351	-0.11846	-0.15783	-0.13732	-0.15259		6	0.088558	0.097537	0.114266	0.060263	0.1024	0.06447		6	0.107879	0.081682	0.117868	0.097665	0.051105	0.091343		6	0.087916	0.008778	0.091257	0.009538	-0.13669	0.007265		6	0.091806	0.01189	6		0.159212	0.471763
0.74232	0.394922		7	-0.19044	-0.17892	-0.14882	-0.14701	-0.19193	-0.15816		7	0.090461	0.103044	0.123384	0.075788	0.125354	0.111119		7	0.105539	0.102686	0.146831	0.101099	0.091518	0.091499		7	0.104858	0.00787	0.106529	0.008408	-0.16921	0.008349		7	0.091299	0.010914	6		0.0536235	0.155446
0.570138	0.168256		8	-0.26439	-0.15907	-0.20062	-0.18084	-0.196	-0.19245		8	0.098839	0.128731	0.134461	0.072022	0.13856	0.096506		8	0.124687	0.130161	0.196347	0.089178	0.130333	0.106562		8	0.11152	0.010801	0.129545	0.014883	-0.1989	0.014438		8	0.092562	0.011278	6		0.0284074	0.227527
0.420914	0.0653117		9	-0.27201	-0.18161	-0.19093	-0.20945	-0.21955	-0.21662		9	0.111933	0.134055	0.15656	0.085628	0.158432	0.090045		9	0.149772	0.157902	0.19348	0.12555	0.161048	0.143794		9	0.122776	0.01305	0.155257	0.009211	-0.21503	0.012908		9	0.093921	0.012063	6		0.0141815	0.33335
0.715312	0.366818		10	-0.27923	-0.2177	-0.22667	-0.21312	-0.24841	-0.25382		10	0.147838	0.153022	0.179769	0.118305	0.169421	0.118199		10	0.170498	0.209704	0.198795	0.129175	0.163025	0.159612		10	0.147759	0.010429	0.171801	0.011846	-0.23983	0.010325		10	0.093247	0.011943	6		0.0930175	0.269729
0.750037	0.562258		11	-0.26039	-0.22957	-0.22386	-0.20894	-0.29625	-0.28115		11	0.143551	0.160432	0.176821	0.101269	0.167425	0.137569		11	0.185605	0.244673	0.254459	0.117342	0.231524	0.216846		11	0.147845	0.011068	0.208408	0.0207	-0.25003	0.014146		11	0.095794	0.012217	6		0.187715	0.458739
0.703237	0.523305		12	-0.28593	-0.24347	-0.24126	-0.25829	-0.28415	-0.28958		12	0.155408	0.18459	0.207282	0.126252	0.177212	0.14737		12	0.19482	0.246218	0.268872	0.148167	0.204859	0.193917		12	0.166352	0.011852	0.209475	0.017431	-0.26712	0.009044		12	0.0944	0.011765	6		0.0445993	0.286247
0.787885	0.603153		13	-0.31228	-0.27855	-0.30443	-0.29917	-0.31315	-0.34125		13	0.153173	0.173399	0.195495	0.118605	0.195367	0.122795		13	0.240252	0.254417	0.268746	0.134412	0.252012	0.20197		13	0.159806	0.013946	0.225301	0.020394	-0.30814	0.008383		13	0.096119	0.012228	6		0.016413	0.169261
0.791229	0.573999		14	-0.29335	-0.28661	-0.29676	-0.32216	-0.31846	-0.30796		14	0.164397	0.199974	0.217476	0.12669	0.202716	0.163753		14	0.274495	0.30274	0.26707	0.180387	0.295609	0.225099		14	0.179168	0.013741	0.257567	0.01904	-0.30422	0.005839		14	0.096788	0.011791	6		0.065818	0.224095
0.769072	0.527915		15	-0.33665	-0.31581	-0.33671	-0.32083	-0.34996	-0.32167		15	0.163584	0.201301	0.199013	0.12008	0.180222	0.113979		15	0.26714	0.31458	0.314984	0.18851	0.292215	0.230563		15	0.16303	0.015605	0.267999	0.020562	-0.33027	0.005298		15	0.09885	0.012487	6		0.0590258	0.302647
0.767469	0.432657		16	-0.29863	-0.31409	-0.32656	-0.35711	-0.36454	-0.36089		16	0.162085	0.193206	0.209408	0.145228	0.198007	0.144461		16	0.313147	0.345405	0.291506	0.233175	0.385018	0.267846		16	0.175399	0.01159	0.306016	0.022224	-0.33697	0.011314		16	0.10053	0.012481	6		0.0302129	0.264166
0.760741	0.535685		17	-0.38366	-0.3583	-0.38003	-0.34939	-0.38778	-0.38899		17	0.149774	0.197769	0.205658	0.14753	0.212429	0.137871		17	0.32372	0.377686	0.391481	0.230397	0.397899	0.291863		17	0.175172	0.013697	0.335508	0.027017	-0.37469	0.006815		17	0.102432	0.01259	6		0.1004	0.598646
0.729991	0.557771		18	-0.41408	-0.3378	-0.37281	-0.36532	-0.39607	-0.40656		18	0.168712	0.204839	0.215096	0.161633	0.218858	0.148969		18	0.355394	0.389051	0.432137	0.240035	0.440931	0.302825		18	0.186351	0.012308	0.360062	0.03177	-0.38211	0.011756		18	0.103107	0.012438	6		0.0614686	0.694388
0.741314	0.524982		19	-0.42268	-0.39897	-0.42133	-0.37251	-0.45134	-0.42396		19	0.163364	0.212307	0.221731	0.149522	0.216312	0.16026		19	0.384609	0.440226	0.46693	0.261171	0.454095	0.304485		19	0.187249	0.013396	0.385252	0.03481	-0.41513	0.010897		19	0.104488	0.011967	6		0.0377572	0.677064
0.741625	0.514684		20	-0.46097	-0.3875	-0.4155	-0.41142	-0.43849	-0.42994		20	0.173978	0.225946	0.232693	0.166496	0.228114	0.165857		20	0.410343	0.452017	0.507939	0.275318	0.486684	0.340543		20	0.198847	0.013528	0.412141	0.036594	-0.42397	0.010288		20	0.105469	0.012362	6		0.0636137	0.692765
0.751391	0.626624		21	-0.50387	-0.40095	-0.45143	-0.41933	-0.44437	-0.42891		21	0.1761	0.221605	0.223923	0.163491	0.211302	0.159023		21	0.383956	0.499351	0.557393	0.291115	0.492293	0.368834		21	0.192574	0.012137	0.432157	0.040842	-0.44148	0.014481		21	0.107267	0.012655	6		0.320819	0.448997
0.770798	0.570769		22	-0.4786	-0.41553	-0.41718	-0.43463	-0.46703	-0.4441		22	0.189982	0.217762	0.241635	0.170948	0.225177	0.168402		22	0.434451	0.496555	0.591734	0.325994	0.543226	0.392335		22	0.202318	0.012374	0.464049	0.040294	-0.44284	0.010547		22	0.108573	0.012674	6		0.0292635	0.2306
0.780479	0.689109		23	-0.50416	-0.44075	-0.45996	-0.47365	-0.47705	-0.48084		23	0.179515	0.214117	0.220909	0.150233	0.212633	0.166052		23	0.474938	0.605701	0.66537	0.339084	0.583406	0.40318		23	0.190576	0.011989	0.511946	0.051806	-0.47274	0.008678		23	0.112287	0.012261	6		0.0223854	0.164465
0.763333	0.579716		24	-0.49963	-0.46185	-0.49243	-0.47259	-0.50377	-0.45013		24	0.191775	0.212852	0.230966	0.146935	0.216687	0.150807		24	0.548979	0.567384	0.64746	0.373558	0.602036	0.40329		24	0.19167	0.01448	0.523785	0.045108	-0.48007	0.008909		24	0.113127	0.012507	6		0.0430476	0.141141
0.761853	0.646464		25	-0.53544	-0.45714	-0.5188	-0.47684	-0.51729	-0.51221		25	0.154628	0.200361	0.2235	0.148171	0.214976	0.157708		25	0.529871	0.68328	0.687697	0.350446	0.624946	0.45256		25	0.183224	0.013689	0.5548	0.055355	-0.50295	0.01208		25	0.115868	0.012946	6		0.0397374	0.22273
0.75702	0.650942		26	-0.48396	-0.4715	-0.53885	-0.48652	-0.52847	-0.52737		26	0.171251	0.207318	0.21287	0.134232	0.217006	0.127895		26	0.579065	0.670079	0.73717	0.410171	0.652475	0.452663		26	0.178429	0.016399	0.583604	0.052614	-0.50611	0.011685		26	0.118132	0.013052	6		0.0557944	0.196903
0.779469	0.519133		27	-0.52903	-0.49607	-0.53901	-0.51603	-0.52989	-0.5453		27	0.150096	0.225479	0.22485	0.128881	0.20244	0.119744		27	0.62511	0.719352	0.780406	0.465241	0.749337	0.455318		27	0.175248	0.019652	0.632461	0.058451	-0.52589	0.007214		27	0.121416	0.012824	6		0.10148	0.190842
0.775872	0.768761		28	-0.55964	-0.51044	-0.54277	-0.54698	-0.54307	-0.55913		28	0.150183	0.196521	0.226137	0.128988	0.201563	0.128407		28	0.657159	0.742201	0.807008	0.479632	0.73591	0.490961		28	0.171967	0.016963	0.652145	0.056236	-0.54367	0.007327		28	0.123024	0.013009	6		0.0315351	0.220701
0.800184	0.85787		29	-0.53699	-0.54002	-0.55704	-0.54143	-0.56176	-0.57541		29	0.163349	0.207959	0.207385	0.138068	0.195662	0.155539		29	0.638536	0.761749	0.860689	0.504817	0.792437	0.529894		29	0.177994	0.012092	0.681354	0.059694	-0.55211	0.00619		29	0.124153	0.012745	6		0.0229295	0.162319
0.756639	0.642992		30	-0.52234	-0.55182	-0.5654	-0.56202	-0.5654	-0.5754		30	0.157663	0.199257	0.197301	0.125258	0.197339	0.136518		30	0.705133	0.800393	0.911149	0.522442	0.810023	0.516231		30	0.168889	0.013683	0.710895	0.066176	-0.55706	0.0076		30	0.126677	0.012477	6		0.0246432	0.0950413
0.793414	0.878521		31	-0.60626	-0.53548	-0.56074	-0.58617	-0.60535	-0.59209		31	0.164901	0.192719	0.190152	0.154888	0.193854	0.160609		31	0.799752	0.847565	0.912266	0.561694	0.812737	0.602633		31	0.176187	0.007312	0.756108	0.057507	-0.58101	0.011348		31	0.12916	0.013182	6		0.0846552	0.135782
0.829116	0.861564		32	-0.56061	-0.55053	-0.58399	-0.57279	-0.60049	-0.58707		32	0.150426	0.192208	0.193734	0.167556	0.18789	0.160014		32	0.839816	0.822919	1.03405	0.546137	0.828654	0.578242		32	0.175305	0.00752	0.77497	0.074739	-0.57591	0.007487		32	0.130051	0.012622	6		0.120527	0.228463
0.818687	0.908508		33	-0.54191	-0.57145	-0.57603	-0.57012	-0.61198	-0.61279		33	0.154129	0.178919	0.203505	0.20615	0.188545	0.170186		33	0.883948	0.875213	1.10303	0.611122	0.902549	0.656105		33	0.183572	0.008164	0.838662	0.07359	-0.58071	0.011153		33	0.133453	0.013262	6		0.0671612	0.298276
0.681662	0.512462		34	-0.63896	-0.58856	-0.58572	-0.60004	-0.62113	-0.61564		34	0.161561	0.17824	0.177061	0.208193	0.189385	0.171016		34	0.888924	0.902282	1.17691	0.627783	0.928849	0.667506		34	0.180909	0.006609	0.865375	0.081363	-0.60834	0.00842		34	0.135157	0.013023	6		0.0170124	0.127894
0.820723	0.991826		35	-0.6227	-0.5819	-0.60161	-0.61579	-0.64237	-0.62311		35	0.157277	0.177133	0.186786	0.214152	0.182474	0.182121		35	0.948712	0.958434	1.23972	0.628951	1.01303	0.686904		35	0.183324	0.007486	0.912626	0.091633	-0.61458	0.008463		35	0.137685	0.01291	6		0.026128	0.223597
			36	-0.59192	-0.59998	-0.59433	-0.62456	-0.64303	-0.62801		36	0.158195	0.183547	0.169343	0.197064	0.161934	0.135179		36	0.969369	1.01215	1.32398	0.695999	1.04633	0.663702		36	0.167544	0.008751	0.951923	0.099974	-0.61364	0.008604		36	0.141467	0.012813	6		0.0309329	0.166039
			37	-0.65108	-0.59406	-0.62411	-0.65495	-0.65073	-0.59361		37	0.1721	0.192692	0.174752	0.190432	0.193473	0.123638		37	1.03052	1.09758	1.38722	0.706336	1.10505	0.712252		37	0.174514	0.010859	1.00649	0.106491	-0.62809	0.011726		37	0.14419	0.013516	6		0.0305643	0.118601
			38	-0.6704	-0.63821	-0.61394	-0.65633	-0.66451	-0.68731		38	0.167574	0.164097	0.162202	0.183614	0.149231	0.099406		38	1.06546	1.10188	1.41812	0.729243	1.11338	0.731765		38	0.154354	0.011878	1.02664	0.106981	-0.65512	0.010553		38	0.14767	0.014002	6		0.131687	0.230576
			39	-0.65006	-0.62955	-0.63615	-0.64373	-0.67175	-0.68249		39	0.164336	0.147492	0.154828	0.174907	0.144488	0.078817		39	1.11334	1.05946	1.48365	0.750396	1.12548	0.736677		39	0.144145	0.013841	1.04483	0.113376	-0.65229	0.008458		39	0.149854	0.014234	6		0.111433	0.355262
			40	-0.67964	-0.64325	-0.64203	-0.66338	-0.66258	-0.66288		40	0.15438	0.148891	0.137461	0.174946	0.133045	0.060281		40	1.12993	1.16508	1.53116	0.851013	1.14077	0.741078		40	0.134834	0.01608	1.09317	0.113024	-0.65896	0.005799		40	0.153755	0.01399	6		0.0978742	0.46247
			41	-0.69849	-0.65945	-0.66585	-0.67745	-0.69291	-0.67895		41	0.1306	0.140001	0.137025	0.172715	0.131717	0.0356		41	1.10637	1.1842	1.51184	0.850485	1.20055	0.734221		41	0.12461	0.018898	1.09794	0.112972	-0.67885	0.006139		41	0.15537	0.014465	6		0.106817	0.493587
			42	-0.69392	-0.67164	-0.66619	-0.67402	-0.69035	-0.69311		42	0.113396	0.128035	0.124529	0.156395	0.148067	0.042041		42	1.15568	1.18068	1.67554	0.914592	1.27383	0.762429		42	0.118744	0.016643	1.16046	0.128772	-0.68154	0.005016		42	0.15944	0.01388	6		0.0699581	0.458458
			43	-0.67819	-0.67349	-0.67656	-0.68953	-0.6864	-0.70546		43	0.129751	0.128916	0.117684	0.166287	0.125471	0.045051		43	1.23703	1.23982	1.6485	0.919783	1.28632	0.831354		43	0.11886	0.016291	1.1938	0.119129	-0.68494	0.004799		43	0.161902	0.014803	6		0.0908019	0.463088
			44	-0.65337	-0.68134	-0.67603	-0.70973	-0.70499	-0.68517		44	0.11981	0.11167	0.11567	0.170893	0.127381	0.0594		44	1.27124	1.33104	1.60168	0.964656	1.33319	0.849252		44	0.117471	0.014568	1.22518	0.111943	-0.68511	0.008378		44	0.16398	0.014461	6		0.137813	0.566255
			45	-0.71213	-0.68288	-0.68841	-0.69742	-0.72001	-0.71507		45	0.133702	0.102529	0.117747	0.182951	0.106277	0.068864		45	1.30743	1.32168	1.68309	1.01646	1.34211	0.887656		45	0.118679	0.01555	1.25974	0.113981	-0.70265	0.006236		45	0.165909	0.014443	6		0.130519	0.491522
			46	-0.68277	-0.70788	-0.68323	-0.71899	-0.73889	-0.73192		46	0.131403	0.090632	0.093823	0.187821	0.093347	0.0902		46	1.31783	1.32486	1.69955	1.03265	1.35409	0.895047		46	0.114538	0.016017	1.27067	0.114573	-0.71061	0.009758		46	0.166911	0.0138	6		0.154247	0.566651
			47	-0.63483	-0.71237	-0.70302	-0.73071	-0.7364	-0.71922		47	0.117971	0.076732	0.080312	0.177339	0.088805	0.08859		47	1.24852	1.34475	1.74755	1.03499	1.34809	0.860882		47	0.104958	0.015643	1.26413	0.124177	-0.70609	0.015081		47	0.167368	0.013131	6
			48	-0.70135	-0.7113	-0.71429	-0.74244	-0.73848	-0.72038		48	0.12846	0.085458	0.084933	0.192485	0.076883	0.090493		48	1.31761	1.39232	1.76286	1.12217	1.30835	0.93479		48	0.109785	0.018122	1.30635	0.113711	-0.72137	0.006557		48	0.169659	0.01377	6
			49	-0.76674	-0.73163	-0.70482	-0.74675	-0.74143	-0.73492		49	0.099737	0.07701	0.091888	0.212257	0.087809	0.077142		49	1.37312	1.44989	1.82835	1.14637	1.43053	0.927638		49	0.107641	0.021226	1.35932	0.124518	-0.73771	0.008296		49	0.173048	0.013843	6
			50	-0.73029	-0.72497	-0.70128	-0.75132	-0.75363	-0.7359		50	0.121805	0.048676	0.071169	0.20844	0.055009	0.08176		50	1.33822	1.43774	1.77174	1.14635	1.44421	0.961811		50	0.09781	0.024514	1.35001	0.113541	-0.7329	0.007847		50	0.17407	0.01426	6
			51	-0.68856	-0.74186	-0.72821	-0.75539	-0.76824	-0.74513		51	0.094737	0.044239	0.066355	0.216618	0.04677	0.09111		51	1.3775	1.5021	1.85883	1.2073	1.45348	1.00381		51	0.093305	0.026148	1.4005	0.118097	-0.7379	0.011288		51	0.177629	0.014085	6
			52	-0.73607	-0.75161	-0.72604	-0.75977	-0.7563	-0.75707		52	0.08544	0.029325	0.043008	0.218472	0.029997	0.076458		52	1.34226	1.45459	1.91021	1.25145	1.46558	1.01532		52	0.08045	0.029242	1.40657	0.121204	-0.74781	0.005558		52	0.179742	0.014238	6
			53	-0.74208	-0.75323	-0.71645	-0.76333	-0.77112	-0.7728		53	0.083177	0.027573	0.042793	0.197877	0.030952	0.074783		53	1.4114	1.57306	1.91705	1.29956	1.51752	1.04094		53	0.076193	0.026067	1.45992	0.11954	-0.75317	0.008721		53	0.183455	0.014091	6
			54	-0.67846	-0.75068	-0.73733	-0.78042	-0.7793	-0.77521		54	0.084504	0.020417	0.02729	0.206946	0.00911	0.074001		54	1.4084	1.60172	1.97722	1.34721	1.52997	1.06363		54	0.070378	0.029983	1.48802	0.123865	-0.75023	0.016018		54	0.185986	0.014135	6
			55	-0.74435	-0.74828	-0.73181	-0.77378	-0.78928	-0.77292		55	0.066686	0.024631	0.033379	0.222182	0.016916	0.065619		55	1.41591	1.62746	2.07647	1.38702	1.58536	1.11319		55	0.071569	0.031301	1.53424	0.131438	-0.76007	0.008928		55	0.188686	0.014775	6
			56	-0.75674	-0.76932	-0.76334	-0.78341	-0.78617	-0.77005		56	0.032196	-0.00283	0.015958	0.182706	0.018701	0.028579		56	1.39871	1.6765	2.08839	1.36238	1.65009	1.02905		56	0.045885	0.027818	1.53419	0.146499	-0.77151	0.004649		56	0.191907	0.01423	6
			57	-0.76753	-0.78117	-0.74875	-0.77811	-0.79873	-0.77611		57	0.016376	0.001135	0.015462	0.194414	1.3e-05	0.017474		57	1.45617	1.81959	2.11626	1.42458	1.70659	1.05274		57	0.040812	0.030885	1.59599	0.150218	-0.77507	0.006726		57	0.196501	0.014594	6
			58	-0.7403	-0.78315	-0.76307	-0.78771	-0.80456	-0.78799		58	0.017005	-0.01311	-0.00641	0.192746	-0.00954	0.013165		58	1.42983	1.75578	2.19884	1.45149	1.70356	1.06887		58	0.032309	0.032483	1.60139	0.155638	-0.77779	0.009256		58	0.198062	0.014574	6
			59	-0.77801	-0.77454	-0.76272	-0.80689	-0.8145	-0.80816		59	0.01613	-0.00656	0.000998	0.209293	-0.01804	0.015374		59	1.50642	1.79832	2.18988	1.53991	1.73303	1.12031		59	0.036199	0.035027	1.64798	0.145332	-0.7908	0.008829		59	0.200557	0.014838	6
			60	-0.73615	-0.78674	-0.76621	-0.81054	-0.80515	-0.80103		60	0.019567	-0.01794	-0.00623	0.204316	-0.0072	0.01047		60	1.45868	1.81056	2.26146	1.55397	1.75401	1.13769		60	0.03383	0.034537	1.66273	0.154681	-0.7843	0.011626		60	0.201709	0.015074	6
			61	-0.77719	-0.79826	-0.76783	-0.80835	-0.80561	-0.81244		61	0.017289	-0.0216	-0.01462	0.206555	-0.0323	0.005711		61	1.47273	1.81794	2.21094	1.56063	1.76174	1.16975		61	0.026838	0.036696	1.66562	0.144214	-0.79494	0.007441		61	0.203337	0.015661	6
			62	-0.78352	-0.82135	-0.77637	-0.80135	-0.81333	-0.8164		62	0.002072	-0.04397	-0.0315	0.19118	-0.03753	-0.0082		62	1.556	1.82314	2.33578	1.59704	1.81391	1.19094		62	0.012009	0.036556	1.71947	0.154979	-0.80205	0.007547		62	0.208759	0.015577	6
			63	-0.77404	-0.81434	-0.78466	-0.80981	-0.81536	-0.80034		63	-0.04344	-0.03838	-0.02969	0.143958	-0.02975	-0.05928		63	1.52618	1.95998	2.3338	1.66313	1.96457	1.11464		63	-0.00943	0.031	1.76038	0.172398	-0.79976	0.006945		63	0.214103	0.015137	6
			64	-0.77782	-0.80662	-0.78746	-0.83372	-0.82537	-0.81176		64	-0.04233	-0.06035	-0.03662	0.137458	-0.05563	-0.08094		64	1.56653	1.8929	2.41484	1.65202	1.96267	1.12757		64	-0.02307	0.032723	1.76942	0.176643	-0.80712	0.008769		64	0.217126	0.015802	6
			65	-0.79119	-0.80129	-0.7869	-0.80906	-0.8337	-0.80384		65	-0.05008	-0.05324	-0.05543	0.148608	-0.05858	-0.04801		65	1.56256	1.96578	2.34924	1.72555	2.00066	1.13208		65	-0.01946	0.033648	1.78931	0.170954	-0.80433	0.00676		65	0.217571	0.014659	6
			66	-0.80198	-0.80377	-0.80563	-0.8268	-0.83674	-0.80337		66	-0.05236	-0.07155	-0.06391	0.162446	-0.07204	-0.04416		66	1.60359	1.93784	2.45812	1.73235	1.91435	1.15127		66	-0.0236	0.037476	1.79959	0.175993	-0.81305	0.006076		66	0.218989	0.014641	6
			67	-0.76336	-0.81781	-0.7968	-0.83617	-0.81816	-0.8213		67	-0.06345	-0.08784	-0.07523	0.163021	-0.0837	-0.04005		67	1.55936	2.03289	2.41911	1.76514	1.94113	1.20951		67	-0.03121	0.039473	1.82119	0.169565	-0.80893	0.010461		67	0.221984	0.015319	6
			68	-0.80638	-0.81806	-0.80952	-0.82621	-0.83837	-0.82324		68	-0.0616	-0.0883	-0.06234	0.172502	-0.09326	-0.0397		68	1.65068	1.9721	2.42467	1.79491	1.96804	1.232		68	-0.02878	0.041044	1.8404	0.161577	-0.8203	0.004779		68	0.222944	0.015432	6
			69	-0.80689	-0.82624	-0.7994	-0.84281	-0.84211	-0.84008		69	-0.05598	-0.09227	-0.09322	0.172445	-0.08847	-0.02589		69	1.61694	2.00509	2.54312	1.89996	1.94285	1.22101		69	-0.03056	0.042019	1.87149	0.179142	-0.82626	0.007774		69	0.224595	0.014154	6
			70	-0.80321	-0.82574	-0.8037	-0.83512	-0.85372	-0.84601		70	-0.08249	-0.09685	-0.10738	0.156997	-0.1222	-0.05613		70	1.57704	2.0011	2.59978	1.8913	2.00427	1.20766		70	-0.05134	0.042674	1.88019	0.190801	-0.82792	0.008654		70	0.228846	0.014757	6
			71	-0.81824	-0.84106	-0.79306	-0.84886	-0.85321	-0.8476		71	-0.08859	-0.096	-0.10825	0.170516	-0.10759	-0.03748		71	1.63796	2.02002	2.53696	1.89799	2.03318	1.30673		71	-0.04457	0.044318	1.90547	0.169146	-0.83367	0.009572		71	0.229757	0.015399	6
			72	-0.78702	-0.83012	-0.81654	-0.8347	-0.86701	-0.84376		72	-0.09237	-0.10814	-0.10912	0.161813	-0.12722	-0.01605		72	1.668	1.97972	2.56988	1.977	2.06428	1.29647		72	-0.04851	0.044959	1.92589	0.173403	-0.82986	0.010969		72	0.231421	0.014147	6
			73	-0.81229	-0.83744	-0.82442	-0.86655	-0.86214	-0.86178		73	-0.09223	-0.12383	-0.1261	0.154963	-0.13534	-0.02944		73	1.6552	2.04616	2.4969	1.94106	2.09338	1.30344		73	-0.05866	0.045567	1.92269	0.166279	-0.8441	0.009283		73	0.233444	0.014938	6
			74	-0.82756	-0.85584	-0.82291	-0.8592	-0.86762	-0.85446		74	-0.09315	-0.11821	-0.10816	0.171517	-0.12373	-0.00797		74	1.70056	2.05564	2.56216	2.03425	2.10564	1.37902		74	-0.04662	0.04694	1.97288	0.163536	-0.84793	0.007442		74	0.234285	0.014744	6
			75	-0.83462	-0.85658	-0.82151	-0.84455	-0.85397	-0.83481		75	-0.09851	-0.1256	-0.12632	0.166573	-0.15062	-0.01154		75	1.6994	2.00572	2.56281	2.11999	2.09526	1.3874		75	-0.05767	0.049006	1.97843	0.163616	-0.84101	0.005423		75	0.236724	0.014421	6
			76	-0.77267	-0.85431	-0.82395	-0.85988	-0.8723	-0.84247		76	-0.0956	-0.13743	-0.13431	0.164316	-0.15997	-0.01289		76	1.6949	2.07311	2.64287	2.14724	2.09437	1.38878		76	-0.06265	0.050091	2.00688	0.174699	-0.8376	0.014612		76	0.239284	0.014359	6
			77	-0.81256	-0.86311	-0.83676	-0.86846	-0.85668	-0.87208		77	-0.12324	-0.15064	-0.14323	0.145151	-0.15256	-0.01683		77	1.66324	2.16571	2.72745	2.21281	2.19176	1.41435		77	-0.07356	0.048496	2.06255	0.188999	-0.85161	0.009321		77	0.244422	0.014131	6
			78	-0.80138	-0.84616	-0.84798	-0.86827	-0.87521	-0.86002		78	-0.12641	-0.1559	-0.15715	0.143863	-0.15892	-0.0216		78	1.66681	2.15626	2.69469	2.21551	2.14406	1.39849		78	-0.07935	0.049537	2.04597	0.185684	-0.84984	0.010727		78	0.244648	0.013956	6
			79	-0.86118	-0.86186	-0.84345	-0.87275	-0.88326	-0.86434		79	-0.12475	-0.16015	-0.16627	0.12188	-0.17473	-0.02891		79	1.73258	2.19261	2.79377	2.25912	2.14806	1.3939		79	-0.08882	0.047519	2.08667	0.195791	-0.86447	0.005419		79	0.248685	0.013422	6
			80	-0.85613	-0.86734	-0.85102	-0.88037	-0.88498	-0.86608		80	-0.13301	-0.17378	-0.16595	0.110723	-0.17526	-0.05167		80	1.74257	2.21735	2.80389	2.28735	2.19353	1.39964		80	-0.09816	0.045923	2.10739	0.197568	-0.86766	0.005398		80	0.251813	0.013818	6
			81	-0.83802	-0.86279	-0.85608	-0.87774	-0.88191	-0.88393		81	-0.14463	-0.17547	-0.17172	0.114366	-0.18491	-0.04837		81	1.76778	2.1881	2.79685	2.38724	2.18874	1.41458		81	-0.10179	0.047834	2.12388	0.19668	-0.86675	0.007305		81	0.253572	0.013201	6
			82	-0.82729	-0.88563	-0.85495	-0.88508	-0.88918	-0.87085		82	-0.14158	-0.17476	-0.17964	0.120506	-0.1895	-0.04334		82	1.75191	2.20438	2.76452	2.43725	2.178	1.54898		82	-0.10139	0.049495	2.14751	0.181067	-0.86883	0.009803		82	0.255527	0.014497	6
			83	-0.82984	-0.87425	-0.84727	-0.8868	-0.8946	-0.87352		83	-0.15191	-0.18037	-0.17802	0.102521	-0.19095	-0.06679		83	1.75321	2.26925	2.89329	2.44698	2.24509	1.51097		83	-0.11092	0.046517	2.18647	0.201805	-0.86771	0.010027		83	0.25939	0.014439	6
			84	-0.82508	-0.87509	-0.8754	-0.87332	-0.88929	-0.88162		84	-0.16184	-0.18213	-0.18513	0.092361	-0.20303	-0.08536		84	1.86633	2.26429	2.89345	2.48462	2.21026	1.44439		84	-0.12086	0.04584	2.19389	0.203976	-0.86996	0.009293		84	0.261728	0.013398	6
			85	-0.81817	-0.88162	-0.86179	-0.88112	-0.89053	-0.89108		85	-0.17074	-0.20415	-0.18649	0.094507	-0.21274	-0.06593		85	1.87596	2.33243	2.89701	2.53004	2.23271	1.56365		85	-0.12426	0.048821	2.23863	0.19273	-0.87072	0.011366		85	0.265736	0.014106	6
			86	-0.85605	-0.87684	-0.87194	-0.89005	-0.88614	-0.88796		86	-0.16123	-0.20453	-0.19448	0.102334	-0.2105	-0.06212		86	1.81619	2.25785	2.86589	2.62713	2.27606	1.55225		86	-0.12176	0.050115	2.23256	0.199625	-0.87816	0.00526		86	0.264675	0.013747	6
			87	-0.82633	-0.88215	-0.86882	-0.89909	-0.90215	-0.87163		87	-0.18068	-0.21558	-0.20982	0.089174	-0.23526	-0.0684		87	1.86275	2.29427	2.84567	2.65532	2.23406	1.62181		87	-0.13676	0.051283	2.25231	0.188491	-0.87503	0.011235		87	0.269613	0.014107	6
			88	-0.84296	-0.89442	-0.87782	-0.88849	-0.89709	-0.8818		88	-0.19143	-0.21986	-0.20482	0.079766	-0.23518	-0.06761		88	1.85874	2.29937	2.91787	2.62824	2.24524	1.59601		88	-0.13985	0.050273	2.25758	0.197655	-0.88043	0.008065		88	0.270368	0.013663	6
			89	-0.84551	-0.89584	-0.87649	-0.89829	-0.89405	-0.90062		89	-0.18127	-0.23603	-0.22559	0.08653	-0.23448	-0.05896		89	1.97029	2.32221	2.94673	2.66757	2.29482	1.65134		89	-0.14163	0.053243	2.30883	0.189989	-0.88513	0.008663		89	0.274266	0.013773	6
			90	-0.8598	-0.89548	-0.88371	-0.89745	-0.90472	-0.89309		90	-0.18622	-0.22622	-0.22655	0.091901	-0.23232	-0.07494		90	1.88577	2.31958	2.98794	2.71977	2.35084	1.62083		90	-0.14239	0.052777	2.31412	0.20689	-0.88904	0.006475		90	0.274422	0.013963	6
			91	-0.87393	-0.89282	-0.87267	-0.8961	-0.89392	-0.88516		91	-0.19011	-0.24128	-0.23281	0.086244	-0.24908	-0.0896		91	1.91527	2.31024	2.91332	2.73866	2.30382	1.61062		91	-0.15277	0.05355	2.29866	0.199329	-0.88577	0.004224		91	0.276126	0.014094	6
			92	-0.86318	-0.89853	-0.87558	-0.90725	-0.91698	-0.89284		92	-0.18982	-0.23728	-0.2366	0.099516	-0.26093	-0.07		92	1.93991	2.32891	2.94048	2.78356	2.29058	1.69833		92	-0.14919	0.057057	2.3303	0.194177	-0.89239	0.008163		92	0.27762	0.014396	6
			93	-0.82652	-0.90197	-0.87669	-0.90435	-0.91392	-0.89909		93	-0.20958	-0.26104	-0.24234	0.098369	-0.27093	-0.08085		93	1.98588	2.36538	2.90584	2.8283	2.31683	1.73666		93	-0.16106	0.059095	2.35648	0.186868	-0.88709	0.013115		93	0.282409	0.014852	6
			94	-0.8443	-0.89916	-0.86587	-0.90353	-0.91104	-0.89377		94	-0.2067	-0.2527	-0.26542	0.090469	-0.28494	-0.09755		94	1.99237	2.36889	2.91135	2.79335	2.25913	1.7714		94	-0.16948	0.058764	2.34941	0.181012	-0.88628	0.010506		94	0.284249	0.015626	6
			95	-0.87937	-0.90007	-0.88463	-0.90966	-0.91479	-0.90897		95	-0.2149	-0.26056	-0.25585	0.092392	-0.29027	-0.10488		95	1.90965	2.36193	2.90979	2.86861	2.27895	1.75017		95	-0.17235	0.059192	2.34652	0.195034	-0.89958	0.005925		95	0.284554	0.015624	6
			96	-0.84219	-0.90066	-0.89431	-0.91191	-0.92217	-0.90559		96	-0.22039	-0.27531	-0.26538	0.092396	-0.27639	-0.08932		96	2.05541	2.3536	2.93677	2.89128	2.37495	1.78649		96	-0.1724	0.06038	2.39975	0.185058	-0.89614	0.011475		96	0.287992	0.014937	6
			97	-0.83969	-0.90538	-0.89078	-0.91323	-0.91081	-0.90534		97	-0.21242	-0.26748	-0.28274	0.08767	-0.29564	-0.08698		97	1.95365	2.38249	2.99369	2.90686	2.36783	1.77702		97	-0.17627	0.061333	2.39692	0.199833	-0.89421	0.011358		97	0.28868	0.015105	6
			98	-0.85154	-0.90624	-0.88557	-0.91465	-0.91649	-0.88885		98	-0.22397	-0.27361	-0.27284	0.088371	-0.28625	-0.10305		98	2.02076	2.4911	2.96702	2.95985	2.41582	1.84361		98	-0.17856	0.060149	2.44969	0.189918	-0.89389	0.009971		98	0.292588	0.015856	6
			99	-0.85269	-0.91853	-0.89065	-0.91888	-0.92674	-0.9047		99	-0.22961	-0.2847	-0.28229	0.07746	-0.30317	-0.11082		99	2.0915	2.3341	3.01306	2.98999	2.44657	1.82622		99	-0.18885	0.060459	2.45024	0.19491	-0.90203	0.011162		99	0.295164	0.015332	6
			100	-0.87199	-0.91555	-0.89571	-0.91757	-0.91819	-0.90911		100	-0.24463	-0.29315	-0.28905	0.062435	-0.31177	-0.13703		100	2.02071	2.39916	2.94124	2.98529	2.41131	1.7663		100	-0.2022	0.05885	2.42067	0.198202	-0.90469	0.007383		100	0.296648	0.015484	6
			101	-0.8492	-0.91314	-0.89054	-0.93302	-0.92701	-0.92032		101	-0.24096	-0.29967	-0.29778	0.065272	-0.32271	-0.11591		101	2.04919	2.39249	2.925	3.05238	2.50418	1.7773		101	-0.20196	0.061548	2.45009	0.200657	-0.90554	0.01277		101	0.298557	0.015039	6
			102	-0.87032	-0.92332	-0.89337	-0.92458	-0.92174	-0.92164		102	-0.24614	-0.29985	-0.29266	0.066567	-0.3235	-0.12362		102	1.98876	2.38804	2.96226	3.09827	2.48803	1.77986		102	-0.2032	0.061311	2.45087	0.212115	-0.90916	0.009147		102	0.298712	0.015169	6
			103	-0.89717	-0.91266	-0.89455	-0.9291	-0.92174	-0.90931		103	-0.23867	-0.30808	-0.30034	0.068435	-0.3274	-0.13132		103	2.07753	2.48355	2.98978	3.13629	2.59335	1.76454		103	-0.20623	0.062187	2.50751	0.213915	-0.91076	0.005508		103	0.303047	0.015436	6
			104	-0.8776	-0.91092	-0.90051	-0.92392	-0.92767	-0.90425		104	-0.25741	-0.31073	-0.30868	0.044371	-0.3323	-0.18234		104	2.13066	2.59464	2.986	3.19216	2.55335	1.70711		104	-0.22451	0.058108	2.52732	0.222687	-0.90748	0.007397		104	0.30863	0.015327	6
			105	-0.86646	-0.92221	-0.91553	-0.92679	-0.93127	-0.92143		105	-0.26749	-0.31692	-0.3031	0.039514	-0.33564	-0.18236		105	2.0632	2.57775	3.06992	3.13388	2.60636	1.71004		105	-0.22767	0.057833	2.52686	0.22763	-0.91395	0.009741		105	0.309436	0.015822	6
			106	-0.85807	-0.92216	-0.91595	-0.93426	-0.93319	-0.90494		106	-0.28653	-0.32037	-0.32374	0.036945	-0.34676	-0.17124		106	2.04818	2.50608	3.0856	3.20484	2.63923	1.77303		106	-0.23528	0.060091	2.54283	0.229548	-0.91143	0.011575		106	0.312752	0.015486	6
			107	-0.881	-0.92759	-0.91097	-0.93153	-0.9419	-0.92225		107	-0.27783	-0.32537	-0.31868	0.042803	-0.34493	-0.17803		107	2.03876	2.53628	3.10739	3.23196	2.67887	1.78038		107	-0.23367	0.060414	2.56227	0.234189	-0.91921	0.008707		107	0.313487	0.016115	6
			108	-0.89296	-0.91711	-0.90677	-0.93236	-0.93131	-0.9168		108	-0.26734	-0.32688	-0.32656	0.03535	-0.35279	-0.18703		108	2.00951	2.58628	3.00899	3.2747	2.58112	1.74406		108	-0.23754	0.059749	2.53411	0.236523	-0.91622	0.006109		108	0.312741	0.015976	6
			109	-0.85602	-0.91929	-0.90237	-0.93223	-0.92959	-0.91816		109	-0.28708	-0.34101	-0.3418	0.02391	-0.363	-0.18911		109	2.01237	2.5517	2.99066	3.26523	2.57278	1.79608		109	-0.24968	0.06044	2.53147	0.228155	-0.90961	0.01155		109	0.316388	0.01612	6
			110	-0.89396	-0.92655	-0.90362	-0.9354	-0.93394	-0.92418		110	-0.28467	-0.33793	-0.33419	0.043702	-0.35647	-0.17921		110	2.09822	2.58348	3.00856	3.38619	2.6649	1.77161		110	-0.24146	0.062767	2.58549	0.239878	-0.91961	0.006921		110	0.31719	0.015355	6
			111	-0.89997	-0.92461	-0.90324	-0.93784	-0.93756	-0.91035		111	-0.28668	-0.34263	-0.34902	0.024538	-0.36839	-0.1848		111	2.10292	2.5551	2.94203	3.39329	2.56687	1.81481		111	-0.25116	0.061471	2.5625	0.231271	-0.91893	0.006871		111	0.318719	0.015295	6
			112	-0.84313	-0.9374	-0.91508	-0.94181	-0.93962	-0.92573		112	-0.30131	-0.35119	-0.34572	0.018354	-0.38566	-0.18915		112	1.96639	2.52074	3.01226	3.41344	2.51713	1.8301		112	-0.25911	0.06209	2.54334	0.246288	-0.91713	0.015363		112	0.319745	0.015808	6
			113	-0.85358	-0.92695	-0.92307	-0.93657	-0.93759	-0.92824		113	-0.30139	-0.36222	-0.36233	0.017671	-0.3868	-0.17572		113	2.05922	2.50483	2.98489	3.40879	2.56839	1.85793		113	-0.2618	0.064004	2.56401	0.234355	-0.91767	0.013024		113	0.32229	0.015402	6
			114	-0.88699	-0.93309	-0.91164	-0.94496	-0.93445	-0.92662		114	-0.30959	-0.35125	-0.36071	0.007722	-0.3926	-0.19614		114	2.08718	2.52869	3.0005	3.41149	2.62478	1.84729		114	-0.2671	0.061635	2.58332	0.234699	-0.92296	0.008473		114	0.324823	0.015788	6
			115	-0.85498	-0.93392	-0.90802	-0.93924	-0.93852	-0.92582		115	-0.30531	-0.36658	-0.36394	0.010283	-0.39494	-0.19111		115	2.00935	2.52205	3.02924	3.46625	2.56686	1.85742		115	-0.2686	0.063188	2.5752	0.247549	-0.91675	0.013227		115	0.324734	0.015791	6
			116	-0.90416	-0.93619	-0.92061	-0.94692	-0.94456	-0.92536		116	-0.31452	-0.36239	-0.36159	0.020966	-0.39327	-0.1849		116	2.01718	2.5563	3.02636	3.47939	2.70739	1.91034		116	-0.26595	0.064783	2.61616	0.243741	-0.92963	0.006616		116	0.326783	0.016589	6
			117	-0.88878	-0.93147	-0.91764	-0.94348	-0.94378	-0.92545		117	-0.31333	-0.37001	-0.3802	0.009163	-0.39944	-0.18689		117	2.01151	2.53441	3.03486	3.45162	2.57204	1.90767		117	-0.27345	0.064691	2.58535	0.241095	-0.9251	0.008371		117	0.327223	0.016028	6
			118	-0.89302	-0.93128	-0.91135	-0.94106	-0.94113	-0.92093		118	-0.32517	-0.38081	-0.38741	-0.01111	-0.41913	-0.20149		118	2.07779	2.5261	2.9712	3.4054	2.57143	1.88461		118	-0.28752	0.063567	2.57275	0.228968	-0.92313	0.007664		118	0.330994	0.016123	6
			119	-0.90831	-0.93192	-0.91633	-0.94335	-0.94546	-0.93181		119	-0.32605	-0.38285	-0.37057	0.000269	-0.4229	-0.20131		119	2.07564	2.47394	2.95987	3.49866	2.59599	1.85489		119	-0.2839	0.064801	2.5765	0.243572	-0.92953	0.006002		119	0.329922	0.016019	6
			120	-0.89521	-0.93054	-0.92691	-0.9443	-0.95203	-0.92548		120	-0.33358	-0.38558	-0.37654	0.006038	-0.41974	-0.20813		120	2.0111	2.5801	3.02576	3.54921	2.67745	1.89662		120	-0.28626	0.06573	2.62337	0.253439	-0.92908	0.008012		120	0.333555	0.016895	6
			130	-0.86756	-0.93491	-0.91884	-0.94843	-0.95049	-0.93479		130	-0.33135	-0.38308	-0.39093	-0.00517	-0.41896	-0.2001		130	2.04752	2.67154	3.02709	3.54131	2.70399	1.91581		130	-0.28827	0.064905	2.65121	0.247792	-0.92584	0.012551		130	0.33593	0.016579	6
			140	-0.88561	-0.94888	-0.92038	-0.9454	-0.95288	-0.9293		140	-0.34801	-0.39893	-0.39074	-0.00623	-0.42256	-0.21434		140	2.04725	2.57128	2.93534	3.52812	2.65221	1.83203		140	-0.2968	0.065554	2.59437	0.249834	-0.93041	0.010295		140	0.335097	0.01603	6
			150	-0.89396	-0.94406	-0.92873	-0.9526	-0.95014	-0.92948		150	-0.35343	-0.40239	-0.39224	-0.00741	-0.41876	-0.20717		150	2.05527	2.55647	3.01972	3.62195	2.65919	1.86058		150	-0.2969	0.065859	2.62886	0.262324	-0.93316	0.00886		150	0.336998	0.015179	6
			160	-0.85486	-0.94868	-0.92486	-0.94687	-0.95027	-0.94296		160	-0.3458	-0.3936	-0.39596	-0.00675	-0.43633	-0.20179		160	2.06607	2.59045	3.04208	3.64654	2.71797	1.99196		160	-0.29671	0.06689	2.67584	0.253309	-0.92808	0.015124		160	0.340427	0.016807	6
			170	-0.86915	-0.93828	-0.9252	-0.94119	-0.95402	-0.93891		170	-0.34744	-0.4122	-0.4034	-0.02362	-0.43153	-0.21777		170	1.9847	2.63447	2.99874	3.67559	2.77875	1.96074		170	-0.30599	0.064746	2.67216	0.264891	-0.92779	0.01231		170	0.342774	0.017341	6
			180	-0.91378	-0.95149	-0.92879	-0.94983	-0.94756	-0.93836		180	-0.35517	-0.40233	-0.40953	-0.02284	-0.44218	-0.21297		180	2.04517	2.57721	3.00556	3.74833	2.79197	1.90212		180	-0.3075	0.065773	2.6784	0.27559	-0.9383	0.006012		180	0.343454	0.01608	6
			190	-0.88701	-0.94386	-0.92934	-0.95621	-0.95812	-0.94094		190	-0.3566	-0.41449	-0.41291	-0.03576	-0.4433	-0.21342		190	2.02164	2.6224	2.96826	3.5868	2.7495	1.92941		190	-0.31275	0.064791	2.64633	0.251896	-0.93591	0.01069		190	0.343685	0.016884	6
			200	-0.93129	-0.9396	-0.92805	-0.94464	-0.95404	-0.95315		200	-0.3527	-0.41911	-0.41113	-0.03718	-0.45526	-0.19609		200	2.0269	2.62825	2.99923	3.66631	2.72759	1.96995		200	-0.31191	0.066443	2.6697	0.258827	-0.9418	0.004439		200	0.345025	0.01675	6
			210	-0.90817	-0.94757	-0.92431	-0.94801	-0.95244	-0.93535		210	-0.35991	-0.41903	-0.41957	-0.03675	-0.4518	-0.22045		210	2.04131	2.61897	2.96535	3.68607	2.77223	1.9145		210	-0.31792	0.065523	2.6664	0.26449	-0.93597	0.006976		210	0.346532	0.016714	6
			220	-0.8621	-0.94446	-0.9346	-0.95087	-0.95257	-0.93888		220	-0.37309	-0.42511	-0.41387	-0.05261	-0.46014	-0.23481		220	2.05423	2.66518	3.07309	3.63762	2.75917	1.88362		220	-0.32661	0.063458	2.67882	0.264817	-0.93058	0.013979		220	0.349957	0.016668	6
			230	-0.92814	-0.94488	-0.94364	-0.95171	-0.95117	-0.9404		230	-0.36685	-0.42067	-0.43509	-0.05382	-0.45874	-0.23407		230	2.02973	2.63634	2.94571	3.64726	2.82805	1.96282		230	-0.32821	0.063941	2.67498	0.256063	-0.94332	0.003529		230	0.350676	0.017599	6
			240	-0.909	-0.94628	-0.93175	-0.95442	-0.95722	-0.94378		240	-0.36867	-0.43154	-0.43404	-0.0437	-0.46356	-0.2248		240	2.12367	2.66441	2.99145	3.66465	2.80362	1.99533		240	-0.32772	0.066701	2.70719	0.248724	-0.94041	0.007272		240	0.353087	0.017395	6
			250	-0.88645	-0.94966	-0.93324	-0.95188	-0.95456	-0.94519		250	-0.37051	-0.43515	-0.43736	-0.04996	-0.46979	-0.23294		250	2.07449	2.68822	3.01776	3.60178	2.75107	1.935		250	-0.33262	0.066224	2.67805	0.251033	-0.93683	0.01053		250	0.352861	0.017536	6
			260	-0.90639	-0.95013	-0.93688	-0.9479	-0.95426	-0.93954		260	-0.37787	-0.43668	-0.43299	-0.05335	-0.46891	-0.2431		260	2.16269	2.70342	2.99115	3.65213	2.74589	1.98039		260	-0.33548	0.065188	2.70595	0.244932	-0.93918	0.007081		260	0.355573	0.017338	6
			270	-0.88709	-0.94661	-0.93679	-0.95405	-0.9615	-0.9519		270	-0.3725	-0.44211	-0.43897	-0.05398	-0.47523	-0.24116		270	2.11348	2.66075	3.01255	3.67877	2.74409	1.98454		270	-0.33733	0.066106	2.69903	0.252656	-0.93965	0.011037		270	0.355845	0.017591	6
			280	-0.87927	-0.94445	-0.94037	-0.95595	-0.96444	-0.94907		280	-0.38052	-0.44586	-0.44202	-0.06878	-0.47715	-0.24271		280	2.18304	2.65183	3.00127	3.64759	2.70937	1.98016		280	-0.34284	0.064562	2.69554	0.243338	-0.93892	0.01243		280	0.357501	0.016805	6
			290	-0.89154	-0.95063	-0.93718	-0.95432	-0.95859	-0.94355		290	-0.368	-0.43775	-0.43866	-0.05502	-0.47049	-0.22516		290	2.20881	2.64601	2.9798	3.64043	2.68984	2.06738		290	-0.33251	0.066122	2.70538	0.231446	-0.9393	0.01005		290	0.354965	0.0171	6
			300	-0.88722	-0.94856	-0.94138	-0.95646	-0.95887	-0.94993		300	-0.38705	-0.44697	-0.44598	-0.06054	-0.47736	-0.22604		300	2.1631	2.63234	2.99303	3.69388	2.71903	2.07729		300	-0.34066	0.067041	2.71311	0.241771	-0.9404	0.010932		300	0.35829	0.016941	6
			310	-0.91053	-0.95004	-0.9336	-0.95834	-0.9566	-0.94612		310	-0.38404	-0.45174	-0.45409	-0.06957	-0.48309	-0.23001		310	2.17646	2.63862	3.01819	3.66572	2.74597	2.05804		310	-0.34542	0.066576	2.71717	0.239733	-0.94254	0.00735		310	0.360274	0.017132	6
			320	-0.88881	-0.95441	-0.93794	-0.95922	-0.9594	-0.94661		320	-0.39463	-0.46074	-0.44888	-0.06656	-0.48685	-0.24091		320	2.15941	2.61431	2.96546	3.70254	2.68432	2.11131		320	-0.34976	0.067083	2.70623	0.239563	-0.94107	0.010977		320	0.361307	0.017641	6
			330	-0.89465	-0.94844	-0.94224	-0.95932	-0.958	-0.94684		330	-0.38939	-0.45472	-0.45816	-0.06818	-0.49112	-0.24734		330	2.19869	2.70077	2.99131	3.6804	2.67855	2.03027		330	-0.35149	0.066852	2.71333	0.241198	-0.94158	0.009767		330	0.362267	0.017313	6
			340	-0.90857	-0.94299	-0.94367	-0.96382	-0.9599	-0.95133		340	-0.37868	-0.47104	-0.45214	-0.06688	-0.49429	-0.23735		340	2.19268	2.63288	2.96453	3.76986	2.74719	2.09649		340	-0.35006	0.068209	2.73394	0.247386	-0.94505	0.00806		340	0.363309	0.018079	6
			350	-0.91806	-0.95505	-0.94172	-0.96281	-0.96294	-0.94613		350	-0.38937	-0.46937	-0.46185	-0.0854	-0.49728	-0.25083		350	2.27452	2.70373	2.97392	3.71586	2.65768	2.02753		350	-0.35902	0.065666	2.72554	0.240704	-0.94779	0.006907		350	0.365671	0.016837	6
			360	-0.89262	-0.95457	-0.9447	-0.96235	-0.95932	-0.94934		360	-0.39577	-0.465	-0.46111	-0.07869	-0.49836	-0.24815		360	2.20022	2.74445	2.96442	3.7572	2.74303	2.05191		360	-0.35785	0.066656	2.74354	0.248317	-0.94382	0.010571		360	0.36642	0.017601	6
			370	-0.90506	-0.95756	-0.93708	-0.96244	-0.96427	-0.95024		370	-0.39904	-0.46677	-0.46907	-0.08857	-0.5087	-0.26579		370	2.25399	2.63078	2.92653	3.75829	2.74364	2.03302		370	-0.36632	0.065636	2.72437	0.246185	-0.94611	0.009149		370	0.368301	0.017557	6
			380	-0.88181	-0.94936	-0.9495	-0.9636	-0.96655	-0.9438		380	-0.40149	-0.4693	-0.46847	-0.09326	-0.50784	-0.26221		380	2.24123	2.80289	3.05009	3.75388	2.77426	2.05675		380	-0.3671	0.065243	2.77985	0.247341	-0.94244	0.012656		380	0.371993	0.017852	6
			390	-0.88492	-0.95705	-0.94034	-0.96043	-0.96516	-0.9471		390	-0.41392	-0.47248	-0.47417	-0.086	-0.51693	-0.26878		390	2.27095	2.62933	3.04013	3.83429	2.73622	2.06355		390	-0.37205	0.067268	2.76241	0.256541	-0.9425	0.012095		390	0.372936	0.017242	6
			400	-0.87952	-0.9536	-0.94555	-0.96377	-0.96439	-0.95122		400	-0.40401	-0.47862	-0.46837	-0.09303	-0.50314	-0.26055		400	2.28581	2.61663	2.88946	3.88189	2.68234	2.02855		400	-0.36795	0.065581	2.73078	0.261835	-0.94301	0.013045		400	0.36893	0.01612	6
			410	-0.91044	-0.95526	-0.94697	-0.96588	-0.96384	-0.95872		410	-0.40968	-0.48602	-0.46881	-0.08998	-0.51167	-0.25903		410	2.2087	2.63405	2.94057	3.75397	2.74695	2.0058		410	-0.37086	0.067228	2.71501	0.251476	-0.95018	0.00841		410	0.369621	0.017578	6
			420	-0.88849	-0.95871	-0.95189	-0.96316	-0.96605	-0.9565		420	-0.41689	-0.48721	-0.47964	-0.09637	-0.51976	-0.26587		420	2.27954	2.67782	2.9672	3.77955	2.74447	2.01465		420	-0.37762	0.067269	2.74387	0.249949	-0.94747	0.011969		420	0.374099	0.017329	6
			430	-0.93705	-0.95968	-0.95421	-0.96831	-0.96028	-0.95694		430	-0.40002	-0.49015	-0.48131	-0.10313	-0.52419	-0.27012		430	2.21617	2.72322	2.9079	3.79076	2.72968	2.06633		430	-0.37815	0.066408	2.73901	0.249058	-0.95608	0.004268		430	0.37406	0.018587	6
			440	-0.89396	-0.96607	-0.9478	-0.96551	-0.96642	-0.96394		440	-0.41225	-0.48869	-0.4848	-0.11311	-0.51376	-0.28309		440	2.26409	2.71031	2.90654	3.85167	2.68476	2.08563		440	-0.38261	0.063851	2.7505	0.253081	-0.95062	0.011698		440	0.375848	0.017258	6
			450	-0.91211	-0.96042	-0.94867	-0.96362	-0.96546	-0.94986		450	-0.41955	-0.50123	-0.49378	-0.12943	-0.51843	-0.27021		450	2.36564	2.64525	2.88164	3.77129	2.70971	2.1078		450	-0.38877	0.063965	2.74689	0.233313	-0.95002	0.008105		450	0.378492	0.016699	6
			460	-0.8955	-0.96336	-0.94444	-0.96886	-0.96799	-0.95071		460	-0.42379	-0.50406	-0.49595	-0.11723	-0.52777	-0.27442		460	2.34784	2.65753	3.00901	3.8623	2.66598	2.16418		460	-0.39054	0.066362	2.78447	0.246149	-0.94847	0.011322		460	0.381799	0.016964	6
			470	-0.90827	-0.95996	-0.95136	-0.96867	-0.96277	-0.9503		470	-0.41145	-0.49222	-0.49451	-0.11524	-0.52035	-0.25802		470	2.3428	2.73923	2.89334	3.9049	2.70981	2.16855		470	-0.38197	0.066168	2.79311	0.248248	-0.95022	0.008858		470	0.378874	0.016843	6
			480	-0.921	-0.95533	-0.94333	-0.96195	-0.97303	-0.95926		480	-0.41518	-0.49913	-0.49232	-0.11973	-0.53147	-0.27156		480	2.4114	2.70869	2.93966	3.96343	2.68187	2.15389		480	-0.38823	0.065849	2.80982	0.255815	-0.95232	0.007396		480	0.382221	0.016675	6
			490	-0.89792	-0.96201	-0.94238	-0.9701	-0.96748	-0.95501		490	-0.4243	-0.50318	-0.49989	-0.12523	-0.5283	-0.27005		490	2.38482	2.68763	3.02689	3.92378	2.68114	2.11548		490	-0.39182	0.065742	2.80329	0.257034	-0.94915	0.011023		490	0.383113	0.015864	6
			500	-0.9316	-0.95936	-0.95005	-0.96244	-0.96474	-0.96177		500	-0.43116	-0.51375	-0.49822	-0.13731	-0.54	-0.2662		500	2.31903	2.68789	3.00064	3.88522	2.65473	2.14615		500	-0.39777	0.065837	2.78228	0.25223	-0.95499	0.005123		500	0.384443	0.016582	6
			510	-0.91658	-0.96365	-0.94701	-0.96388	-0.96955	-0.95243		510	-0.42993	-0.5233	-0.51046	-0.1426	-0.53382	-0.27399		510	2.37044	2.64273	2.97712	3.99057	2.72305	2.11468		510	-0.40235	0.065398	2.8031	0.266684	-0.95218	0.007883		510	0.387229	0.015751	6
			520	-0.92332	-0.96216	-0.95187	-0.97226	-0.96928	-0.94504		520	-0.43318	-0.51413	-0.50404	-0.1309	-0.53309	-0.28872		520	2.41803	2.71321	3.02398	4.07651	2.72512	2.09817		520	-0.40068	0.065181	2.8425	0.278113	-0.95399	0.007437		520	0.38865	0.015693	6
			530	-0.89371	-0.96544	-0.94655	-0.97169	-0.96855	-0.95212		530	-0.42927	-0.5166	-0.51046	-0.14625	-0.54903	-0.28985		530	2.34136	2.67222	2.99535	4.0121	2.63037	2.04997		530	-0.40691	0.064575	2.78356	0.278312	-0.94968	0.011885		530	0.387481	0.015757	6
			540	-0.90996	-0.97368	-0.94384	-0.96734	-0.97369	-0.96632		540	-0.4335	-0.52311	-0.5227	-0.13901	-0.55751	-0.2822		540	2.46635	2.89075	3.07399	4.12261	2.79756	2.14459		540	-0.40967	0.067718	2.91597	0.276453	-0.9558	0.010211		540	0.397755	0.017054	6
			550	-0.92046	-0.9701	-0.95932	-0.97362	-0.97548	-0.95876		550	-0.43677	-0.52741	-0.53092	-0.14005	-0.55413	-0.29767		550	2.45947	2.91272	3.07581	4.05844	2.7862	2.09531		550	-0.41449	0.067148	2.89799	0.272493	-0.95962	0.00835		550	0.398588	0.017255	6
			560	-0.88182	-0.96696	-0.94664	-0.96903	-0.9726	-0.95423		560	-0.44741	-0.52984	-0.52872	-0.15158	-0.56208	-0.29772		560	2.47835	2.90014	3.17734	4.19278	2.81251	2.15958		560	-0.41956	0.066288	2.95345	0.286631	-0.94855	0.013935		560	0.403764	0.016587	6
			570	-0.90786	-0.9666	-0.94938	-0.97529	-0.9716	-0.95571		570	-0.45872	-0.5326	-0.53943	-0.15932	-0.56855	-0.31301		570	2.4161	2.91677	3.08474	4.14093	2.78987	2.11383		570	-0.4286	0.065692	2.91038	0.285075	-0.95441	0.010121		570	0.404943	0.017019	6
			580	-0.91549	-0.96522	-0.95231	-0.97363	-0.978	-0.9544		580	-0.45467	-0.52335	-0.53068	-0.1501	-0.57037	-0.30728		580	2.42937	3.00014	3.18516	4.11803	2.83592	2.14		580	-0.42274	0.066395	2.95144	0.28061	-0.95651	0.009194		580	0.405179	0.017824	6
			590	-0.90813	-0.96311	-0.94758	-0.97309	-0.97452	-0.95769		590	-0.45229	-0.53457	-0.54282	-0.15375	-0.57081	-0.29119		590	2.42406	2.89464	3.17631	4.08073	2.84222	2.20125		590	-0.42424	0.06816	2.93654	0.269605	-0.95402	0.010045		590	0.405637	0.017835	6
			600	-0.90731	-0.96907	-0.95257	-0.97271	-0.97171	-0.95557		600	-0.4605	-0.54458	-0.55177	-0.15605	-0.57832	-0.29761		600	2.43923	2.8062	3.1327	4.05007	2.74864	2.27177		600	-0.43147	0.069149	2.9081	0.259171	-0.95482	0.010118		600	0.407573	0.017924	6
			610	-0.91704	-0.96703	-0.95241	-0.969	-0.97193	-0.96235		610	-0.46146	-0.54411	-0.55825	-0.15744	-0.58154	-0.3175		610	2.35268	2.81417	3.18557	4.05281	2.66437	2.23736		610	-0.43672	0.068337	2.88449	0.271453	-0.95663	0.008392		610	0.407992	0.018186	6
			620	-0.92668	-0.96696	-0.95549	-0.97416	-0.96763	-0.96986		620	-0.46258	-0.54842	-0.55219	-0.15418	-0.58777	-0.31497		620	2.47738	2.89074	3.29515	4.09163	2.80166	2.22291		620	-0.43669	0.069269	2.96325	0.270736	-0.96013	0.007153		620	0.413142	0.018729	6
			630	-0.91689	-0.9674	-0.9517	-0.97074	-0.97726	-0.9514		630	-0.46255	-0.55159	-0.55547	-0.16335	-0.5863	-0.2996		630	2.46388	2.8254	3.21674	4.00189	2.73299	2.26712		630	-0.43648	0.069251	2.918	0.254083	-0.9559	0.008885		630	0.410623	0.018296	6
			640	-0.90804	-0.96754	-0.9484	-0.9727	-0.97076	-0.96416		640	-0.45731	-0.55033	-0.56772	-0.15916	-0.59464	-0.28874		640	2.45498	2.69382	3.21622	4.04485	2.65563	2.41625		640	-0.43632	0.071733	2.91362	0.254549	-0.95527	0.010085		640	0.411031	0.018442	6
			650	-0.93204	-0.96972	-0.953	-0.96878	-0.97479	-0.95799		650	-0.46271	-0.54987	-0.56351	-0.16596	-0.5876	-0.27344		650	2.44102	2.71183	3.35256	4.13757	2.69476	2.42814		650	-0.43385	0.071237	2.96098	0.27233	-0.95939	0.006384		650	0.4123	0.017217	6
			660	-0.91693	-0.96659	-0.94751	-0.96838	-0.972	-0.95401		660	-0.46629	-0.5503	-0.55953	-0.16577	-0.58214	-0.28695		660	2.46759	2.8167	3.38377	4.2192	2.71421	2.40827		660	-0.43516	0.069722	3.00162	0.281815	-0.95424	0.008377		660	0.414761	0.016882	6
			670	-0.90829	-0.96588	-0.9591	-0.97835	-0.9679	-0.96322		670	-0.46429	-0.54825	-0.57029	-0.17495	-0.58828	-0.29269		670	2.43004	2.74092	3.28894	4.21873	2.57826	2.49162		670	-0.43979	0.069095	2.95809	0.282048	-0.95712	0.010115		670	0.414118	0.016829	6
			680	-0.89678	-0.96429	-0.95589	-0.97125	-0.96804	-0.96177		680	-0.47157	-0.54898	-0.58133	-0.16569	-0.58335	-0.27385		680	2.46057	2.61752	3.30621	4.23892	2.56344	2.64488		680	-0.43746	0.072159	2.97192	0.281538	-0.953	0.011449		680	0.414674	0.016718	6
			690	-0.91916	-0.96927	-0.95642	-0.97236	-0.97159	-0.96765		690	-0.47768	-0.56187	-0.58006	-0.18269	-0.5944	-0.27958		690	2.34865	2.6026	3.14606	4.1495	2.46549	2.59562		690	-0.44605	0.071051	2.88465	0.276541	-0.95941	0.008388		690	0.413043	0.01683	6
			700	-0.91372	-0.9627	-0.95231	-0.96922	-0.97391	-0.96272		700	-0.47321	-0.5561	-0.58136	-0.17775	-0.5949	-0.29308		700	2.33403	2.63335	3.17666	4.31383	2.42921	2.59182		700	-0.44607	0.070403	2.91315	0.304546	-0.95576	0.008919		700	0.414102	0.016673	6
			710	-0.91727	-0.96904	-0.95047	-0.96846	-0.97619	-0.96406		710	-0.47477	-0.55692	-0.58326	-0.18282	-0.58629	-0.30243		710	2.33233	2.74879	3.24553	4.3044	2.52585	2.55602		710	-0.44775	0.06868	2.95215	0.298821	-0.95758	0.008781		710	0.416985	0.016999	6
			720	-0.92732	-0.96699	-0.95363	-0.97029	-0.97046	-0.9618		720	-0.47002	-0.55302	-0.58247	-0.1833	-0.59801	-0.31157		720	2.36902	2.79582	3.32274	4.26287	2.48873	2.57019		720	-0.44973	0.068498	2.96823	0.293195	-0.95842	0.006736		720	0.41905	0.01788	6
			730	-0.91654	-0.96492	-0.95328	-0.97526	-0.97127	-0.95749		730	-0.47789	-0.56053	-0.57865	-0.19061	-0.59057	-0.31244		730	2.33087	2.8541	3.33565	4.29932	2.5667	2.53566		730	-0.45178	0.067205	2.98705	0.298456	-0.95646	0.008658		730	0.420677	0.017541	6
			740	-0.92561	-0.96622	-0.94858	-0.97677	-0.97393	-0.95835		740	-0.48378	-0.5534	-0.58941	-0.17134	-0.59307	-0.29998		740	2.30025	2.75788	3.16707	4.319	2.47326	2.57028		740	-0.4485	0.071154	2.93129	0.302751	-0.95824	0.00777		740	0.416558	0.017125	6
			750	-0.92465	-0.96753	-0.95451	-0.97322	-0.9706	-0.96768		750	-0.4804	-0.55737	-0.58817	-0.17655	-0.59647	-0.28865		750	2.32492	2.69547	3.23005	4.32596	2.57961	2.68412		750	-0.44793	0.071596	2.97336	0.296187	-0.9597	0.007489		750	0.419277	0.017782	6
			760	-0.91526	-0.9701	-0.9501	-0.97343	-0.96937	-0.96201		760	-0.48893	-0.561	-0.58995	-0.17273	-0.59629	-0.30941		760	2.3214	2.70288	3.09632	4.28097	2.48506	2.68185		760	-0.45305	0.071042	2.92808	0.290648	-0.95671	0.008962		760	0.418757	0.018263	6
			770	-0.92845	-0.96506	-0.953	-0.97481	-0.97411	-0.95292		770	-0.48603	-0.56149	-0.59873	-0.18236	-0.60045	-0.30426		770	2.261	2.58635	2.90186	4.13001	2.45052	2.6543		770	-0.45555	0.070986	2.83067	0.274056	-0.95806	0.007108		770	0.414199	0.018525	6
			780	-0.91457	-0.9724	-0.95405	-0.97549	-0.97673	-0.96148		780	-0.48664	-0.56048	-0.5869	-0.16484	-0.59209	-0.28618		780	2.36635	2.70744	3.02931	4.16422	2.55313	2.76326		780	-0.44619	0.073154	2.93062	0.262694	-0.95912	0.00961		780	0.416839	0.018839	6
			790	-0.92127	-0.96482	-0.95205	-0.96922	-0.97431	-0.96253		790	-0.49364	-0.56711	-0.59567	-0.1734	-0.59769	-0.29081		790	2.42268	2.6582	2.9454	4.10974	2.56053	2.7314		790	-0.45305	0.073131	2.90466	0.251354	-0.95737	0.007834		790	0.418691	0.018631	6
			800	-0.93396	-0.9594	-0.95008	-0.96996	-0.96867	-0.9578		800	-0.49201	-0.55901	-0.59518	-0.17607	-0.60663	-0.30225		800	2.44025	2.60326	2.8315	3.98294	2.59061	2.72228		800	-0.45519	0.072103	2.86181	0.230609	-0.95665	0.005442		800	0.417185	0.019988	6
			810	-0.923	-0.96677	-0.95282	-0.96971	-0.97804	-0.95917		810	-0.49224	-0.56643	-0.58668	-0.16559	-0.6071	-0.30238		810	2.48052	2.70105	2.87243	4.02348	2.54227	2.63972		810	-0.4534	0.073328	2.87658	0.236005	-0.95825	0.007893		810	0.417442	0.019586	6
			820	-0.93413	-0.96291	-0.95084	-0.97281	-0.97013	-0.95667		820	-0.49804	-0.56323	-0.58327	-0.16291	-0.60107	-0.29903		820	2.5477	2.68002	2.82557	4.14888	2.65945	2.60007		820	-0.45126	0.073238	2.91028	0.250662	-0.95792	0.005811		820	0.418183	0.018683	6
			830	-0.92968	-0.96671	-0.95637	-0.9704	-0.9766	-0.96235		830	-0.49128	-0.56525	-0.57766	-0.15964	-0.60515	-0.31607		830	2.51678	2.79515	2.76984	4.19679	2.62401	2.66815		830	-0.45251	0.072472	2.92845	0.257003	-0.96035	0.006748		830	0.419663	0.020336	6
			840	-0.92981	-0.96517	-0.94913	-0.96775	-0.97355	-0.95308		840	-0.49142	-0.56844	-0.58981	-0.17368	-0.61356	-0.3224		840	2.5461	2.82619	2.78857	4.07669	2.57968	2.54678		840	-0.45989	0.071668	2.894	0.241858	-0.95642	0.006507		840	0.421128	0.019851	6
			850	-0.92382	-0.96773	-0.95251	-0.97116	-0.97394	-0.95913		850	-0.49825	-0.5667	-0.59095	-0.17341	-0.61412	-0.31636		850	2.50049	2.75793	2.68324	4.12027	2.52292	2.56299		850	-0.45996	0.07223	2.85797	0.25567	-0.95805	0.007576		850	0.41876	0.019276	6
			860	-0.92914	-0.96928	-0.95666	-0.97431	-0.97379	-0.94545		860	-0.50427	-0.571	-0.58404	-0.16577	-0.60355	-0.30536		860	2.58027	2.76062	2.78803	4.10002	2.62664	2.61565		860	-0.45566	0.073177	2.91187	0.240068	-0.95811	0.007382		860	0.420567	0.019391	6
			870	-0.92591	-0.96601	-0.95105	-0.9703	-0.97672	-0.95917		870	-0.49252	-0.57039	-0.59065	-0.17108	-0.60888	-0.32288		870	2.50147	2.76266	2.72713	4.02778	2.5942	2.65515		870	-0.4594	0.071823	2.87806	0.233098	-0.9582	0.007405		870	0.420102	0.020889	6
			880	-0.92563	-0.96512	-0.95356	-0.97767	-0.97586	-0.96174		880	-0.49013	-0.56593	-0.60162	-0.17851	-0.61183	-0.31372		880	2.55564	2.6736	2.71828	4.04178	2.46878	2.68228		880	-0.46029	0.072082	2.85673	0.240044	-0.95993	0.007781		880	0.419147	0.019377	6
			890	-0.92929	-0.96617	-0.95711	-0.97505	-0.97608	-0.95539		890	-0.49662	-0.56726	-0.60551	-0.17791	-0.61546	-0.32378		890	2.68355	2.74068	2.77583	4.06117	2.42558	2.68394		890	-0.46442	0.072156	2.89513	0.238578	-0.95985	0.00706		890	0.423577	0.019257	6
			900	-0.93417	-0.96852	-0.95029	-0.97085	-0.9747	-0.9663		900	-0.49641	-0.5691	-0.5986	-0.16793	-0.60717	-0.30046		900	2.67308	2.75097	2.96466	4.10125	2.47419	2.77137		900	-0.45661	0.074113	2.95592	0.238046	-0.9608	0.006334		900	0.424111	0.018949	6
			910	-0.93928	-0.96367	-0.94818	-0.9723	-0.97239	-0.95431		910	-0.49378	-0.56934	-0.61007	-0.18627	-0.61029	-0.303		910	2.62102	2.78858	3.03132	4.08132	2.4955	2.71688		910	-0.46213	0.072515	2.95577	0.236747	-0.95835	0.005487		910	0.42644	0.018456	6
			920	-0.92357	-0.96751	-0.95032	-0.97056	-0.97416	-0.95787		920	-0.50472	-0.5709	-0.62131	-0.18794	-0.61479	-0.30773		920	2.56765	2.69274	3.02903	4.09401	2.44298	2.68911		920	-0.4679	0.073282	2.91926	0.248116	-0.95733	0.00764		920	0.426986	0.018064	6
			930	-0.91462	-0.96737	-0.94746	-0.96985	-0.97133	-0.96355		930	-0.49707	-0.57168	-0.61728	-0.18216	-0.61129	-0.32382		930	2.52	2.77926	3.0998	4.18115	2.43859	2.5557		930	-0.46722	0.072319	2.92908	0.268738	-0.9557	0.008939		930	0.426536	0.017864	6
			940	-0.90982	-0.96596	-0.94776	-0.9751	-0.97434	-0.95475		940	-0.49905	-0.57477	-0.6228	-0.19124	-0.61346	-0.31389		940	2.52564	2.75016	3.21186	4.22744	2.45397	2.63715		940	-0.4692	0.072531	2.9677	0.27462	-0.95462	0.009985		940	0.429959	0.017687	6
			950	-0.92474	-0.96977	-0.9556	-0.97608	-0.97135	-0.96916		950	-0.51306	-0.57891	-0.62525	-0.19106	-0.61273	-0.30788		950	2.40948	2.71341	3.15681	4.23551	2.45123	2.69165		950	-0.47148	0.073545	2.94301	0.280396	-0.96112	0.007792		950	0.429673	0.017777	6
			960	-0.91397	-0.96677	-0.94632	-0.96772	-0.97438	-0.96371		960	-0.49977	-0.57503	-0.63546	-0.18196	-0.61504	-0.31191		960	2.45346	2.64141	3.05364	4.31285	2.35392	2.61988		960	-0.46986	0.074898	2.90586	0.297908	-0.95548	0.009145		960	0.426658	0.017139	6
			970	-0.90679	-0.96512	-0.94612	-0.97424	-0.9751	-0.95435		970	-0.50539	-0.57104	-0.62867	-0.17304	-0.60604	-0.2921		970	2.39792	2.66415	3.21706	4.37565	2.45491	2.65626		970	-0.46271	0.076302	2.96099	0.306647	-0.95362	0.010438		970	0.426743	0.017038	6
			980	-0.91829	-0.96412	-0.95149	-0.97356	-0.97577	-0.95377		980	-0.51442	-0.57137	-0.63077	-0.18404	-0.61123	-0.31534		980	2.45314	2.64018	3.13211	4.34	2.38454	2.61822		980	-0.47119	0.073875	2.92803	0.301941	-0.95617	0.008587		980	0.428189	0.016604	6
			990	-0.91432	-0.96529	-0.94807	-0.96962	-0.97305	-0.95984		990	-0.51847	-0.5822	-0.63688	-0.19026	-0.6134	-0.30105		990	2.45506	2.66996	3.13112	4.33606	2.37794	2.56528		990	-0.47371	0.075293	2.92257	0.30266	-0.95503	0.008892		990	0.429558	0.015917	6
			1000	-0.91282	-0.96888	-0.95305	-0.97296	-0.97227	-0.96163		1000	-0.50397	-0.57155	-0.62736	-0.18004	-0.61109	-0.29894		1000	2.57747	2.89491	3.32399	4.43179	2.52079	2.59027		1000	-0.46549	0.075134	3.05654	0.30127	-0.95694	0.009342		1000	0.433827	0.016654	6
			1010	-0.91416	-0.96992	-0.94818	-0.97656	-0.97504	-0.96353		1010	-0.51396	-0.5776	-0.64362	-0.19692	-0.61147	-0.31147		1010	2.51934	2.65534	3.13768	4.30932	2.29277	2.51222		1010	-0.47584	0.07375	2.90444	0.303668	-0.9579	0.009705		1010	0.42902	0.015594	6
			1020	-0.9103	-0.968	-0.9483	-0.97368	-0.97453	-0.95489		1020	-0.51537	-0.57661	-0.63689	-0.19194	-0.61416	-0.29861		1020	2.51373	2.66981	3.12635	4.38236	2.36089	2.63193		1020	-0.47226	0.074993	2.94751	0.305493	-0.95495	0.009903		1020	0.43029	0.015606	6
			1030	-0.91326	-0.96948	-0.94216	-0.97146	-0.97215	-0.95696		1030	-0.52235	-0.57432	-0.63823	-0.19306	-0.61078	-0.29793		1030	2.5372	2.6889	3.17835	4.39907	2.34921	2.65243		1030	-0.47278	0.074834	2.96753	0.30758	-0.95424	0.009456		1030	0.431671	0.015403	6
			1040	-0.9215	-0.9687	-0.94519	-0.9774	-0.97795	-0.9581		1040	-0.52425	-0.58079	-0.63752	-0.21013	-0.61348	-0.31052		1040	2.54802	2.69659	3.06765	4.43441	2.36586	2.47133		1040	-0.47945	0.07218	2.93064	0.316818	-0.95814	0.008916		1040	0.431695	0.013636	6
			1050	-0.90669	-0.96327	-0.95281	-0.9796	-0.97467	-0.95385		1050	-0.52753	-0.57903	-0.63727	-0.22177	-0.6187	-0.32018		1050	2.5047	2.71314	3.15229	4.41686	2.30865	2.51963		1050	-0.48408	0.070277	2.93588	0.318451	-0.95515	0.010646		1050	0.433778	0.014053	6
			1060	-0.91773	-0.96429	-0.94501	-0.9719	-0.97096	-0.96017		1060	-0.52999	-0.58336	-0.64466	-0.22268	-0.62253	-0.32542		1060	2.57276	2.6511	3.09165	4.51644	2.28007	2.45679		1060	-0.48811	0.070787	2.92813	0.336385	-0.95501	0.00845		1060	0.435132	0.012938	6
			1070	-0.92102	-0.96397	-0.94798	-0.96835	-0.97493	-0.96413		1070	-0.52958	-0.58495	-0.6381	-0.2119	-0.63055	-0.33221		1070	2.52566	2.70261	3.03965	4.58077	2.25276	2.42076		1070	-0.48788	0.071759	2.92037	0.349747	-0.95673	0.008011		1070	0.434452	0.013131	6
			1080	-0.90201	-0.96291	-0.9514	-0.973	-0.97426	-0.9542		1080	-0.54048	-0.58858	-0.64799	-0.21959	-0.62875	-0.32984		1080	2.50973	2.57394	2.82817	4.57908	2.20256	2.39922		1080	-0.49254	0.071929	2.84878	0.356116	-0.95296	0.010885		1080	0.432176	0.011821	6
			1090	-0.93237	-0.97097	-0.94791	-0.97162	-0.97462	-0.95581		1090	-0.53851	-0.58994	-0.64545	-0.21966	-0.62369	-0.31573		1090	2.56225	2.61758	2.99424	4.74754	2.29454	2.42797		1090	-0.48883	0.072531	2.94069	0.37397	-0.95888	0.006805		1090	0.435962	0.010929	6
			1100	-0.91804	-0.96471	-0.95236	-0.97273	-0.97449	-0.95574		1100	-0.548	-0.59025	-0.64511	-0.22854	-0.63025	-0.31812		1100	2.5778	2.57989	2.88047	4.78576	2.28356	2.455		1100	-0.49338	0.071874	2.92708	0.380193	-0.95634	0.008467		1100	0.437133	0.010233	6
			1110	-0.91695	-0.96672	-0.94836	-0.97762	-0.96869	-0.95234		1110	-0.54324	-0.58183	-0.63936	-0.22935	-0.62441	-0.32433		1110	2.65524	2.75337	3.13611	4.89138	2.41332	2.40989		1110	-0.49042	0.070006	3.04322	0.385432	-0.95511	0.008824		1110	0.442208	0.010114	6
			1120	-0.93847	-0.97182	-0.94917	-0.97395	-0.97403	-0.96217		1120	-0.54418	-0.59269	-0.64828	-0.24277	-0.62506	-0.31329		1120	2.67903	2.66847	2.97224	4.83614	2.25251	2.44418		1120	-0.49438	0.070477	2.97543	0.385105	-0.9616	0.006058		1120	0.440214	0.009099	6
			1130	-0.90439	-0.96661	-0.95261	-0.9796	-0.97363	-0.96498		1130	-0.55073	-0.59204	-0.6472	-0.22983	-0.6281	-0.31516		1130	2.67583	2.65526	2.95342	4.80843	2.24521	2.49396		1130	-0.49384	0.072123	2.97202	0.379368	-0.95697	0.011151		1130	0.440317	0.010119	6
			1140	-0.90358	-0.96306	-0.9537	-0.97746	-0.97873	-0.9611		1140	-0.54586	-0.59191	-0.64886	-0.23334	-0.6209	-0.32037		1140	2.64478	2.62811	3.00841	4.7935	2.25873	2.46603		1140	-0.49354	0.070817	2.96659	0.378995	-0.95627	0.011263		1140	0.439417	0.01013	6
			1150	-0.93206	-0.96802	-0.94818	-0.97574	-0.97462	-0.9619		1150	-0.53758	-0.57399	-0.64457	-0.21726	-0.62801	-0.31059		1150	2.6344	2.63373	3.07381	4.92362	2.3076	2.44164		1150	-0.48533	0.072732	3.00246	0.398528	-0.96009	0.006952		1150	0.437593	0.009947	6
			1160	-0.92805	-0.96431	-0.94778	-0.97488	-0.96892	-0.96508		1160	-0.55184	-0.59511	-0.65721	-0.24125	-0.63147	-0.34038		1160	2.51511	2.5929	2.93664	4.71075	2.29681	2.37514		1160	-0.50288	0.069789	2.90456	0.37246	-0.95817	0.007061		1160	0.440272	0.01088	6
			1170	-0.91923	-0.96586	-0.95574	-0.97741	-0.97649	-0.95711		1170	-0.55049	-0.58561	-0.65073	-0.23406	-0.62847	-0.33582		1170	2.58654	2.74234	3.0996	4.75079	2.27221	2.42581		1170	-0.49753	0.06994	2.97955	0.3728	-0.95864	0.008731		1170	0.442189	0.011181	6
			1180	-0.92229	-0.96835	-0.95205	-0.97672	-0.97289	-0.96068		1180	-0.54695	-0.59174	-0.64578	-0.24151	-0.63842	-0.34739		1180	2.57553	2.60735	2.93689	4.53688	2.29546	2.3494		1180	-0.50196	0.068584	2.88358	0.343447	-0.95883	0.008151		1180	0.438683	0.011932	6
			1190	-0.92968	-0.96663	-0.95263	-0.97444	-0.97442	-0.96116		1190	-0.55797	-0.59713	-0.65766	-0.25532	-0.63287	-0.33927		1190	2.5108	2.72171	2.9788	4.52961	2.33831	2.36292		1190	-0.5067	0.068492	2.90702	0.339056	-0.95983	0.006917		1190	0.442857	0.011747	6
			1200	-0.90205	-0.96628	-0.94924	-0.97186	-0.97271	-0.95804		1200	-0.54719	-0.59526	-0.65065	-0.25769	-0.6313	-0.33067		1200	2.65975	2.74465	2.99035	4.5329	2.33665	2.4424		1200	-0.50212	0.06797	2.95112	0.330023	-0.95336	0.010887		1200	0.443301	0.011485	6
			1210	-0.92271	-0.9661	-0.95518	-0.97392	-0.97186	-0.96046		1210	-0.56186	-0.59661	-0.65366	-0.256	-0.63649	-0.34909		1210	2.57589	2.70072	3.01135	4.57682	2.34299	2.4069		1210	-0.50895	0.067635	2.93578	0.342278	-0.95837	0.007681		1210	0.445543	0.01172	6
			1220	-0.921	-0.97201	-0.94592	-0.97223	-0.96993	-0.96499		1220	-0.55408	-0.59909	-0.64723	-0.24788	-0.63283	-0.34476		1220	2.66489	2.74951	3.01971	4.58721	2.39757	2.35178		1220	-0.50431	0.06822	2.96178	0.34005	-0.95768	0.008375		1220	0.444899	0.011768	6
			1230	-0.92922	-0.97053	-0.95537	-0.97526	-0.97326	-0.96358		1230	-0.55588	-0.59319	-0.65635	-0.25535	-0.63111	-0.34385		1230	2.69311	2.75149	3.1256	4.58558	2.36844	2.39344		1230	-0.50595	0.067692	2.98628	0.339186	-0.9612	0.007054		1230	0.447244	0.011661	6
			1240	-0.9229	-0.96245	-0.94698	-0.97156	-0.97185	-0.9577		1240	-0.55822	-0.59969	-0.6551	-0.24917	-0.63629	-0.34854		1240	2.7013	2.83125	3.14946	4.61054	2.4395	2.40987		1240	-0.50783	0.068664	3.02365	0.336301	-0.95557	0.007558		1240	0.450978	0.012648	6
			1250	-0.92605	-0.96707	-0.94323	-0.97248	-0.97407	-0.9658		1250	-0.54947	-0.59367	-0.6482	-0.25112	-0.62919	-0.33459		1250	2.68986	2.85541	3.10597	4.58521	2.5217	2.42983		1250	-0.50104	0.06811	3.03133	0.326047	-0.95812	0.007852		1250	0.447896	0.01239	6
			1260	-0.9228	-0.96499	-0.9517	-0.97312	-0.97235	-0.96046		1260	-0.55351	-0.60075	-0.65532	-0.24766	-0.63931	-0.34604		1260	2.63629	2.76463	3.18832	4.44504	2.4961	2.44664		1260	-0.5071	0.069191	2.99617	0.309372	-0.95757	0.007674		1260	0.449658	0.014391	6
			1270	-0.93609	-0.96101	-0.95201	-0.97887	-0.97345	-0.96156		1270	-0.56305	-0.60188	-0.65464	-0.2507	-0.64626	-0.35044		1270	2.61368	2.77483	3.16701	4.32581	2.48333	2.40965		1270	-0.51116	0.069146	2.96238	0.293972	-0.9605	0.006257		1270	0.450002	0.015094	6
			1280	-0.90925	-0.96954	-0.95267	-0.98073	-0.97419	-0.95961		1280	-0.54743	-0.59322	-0.65265	-0.23851	-0.64241	-0.32884		1280	2.70391	2.89181	3.244	4.28376	2.55521	2.53755		1280	-0.50051	0.071225	3.03604	0.271468	-0.95766	0.010519		1280	0.450096	0.016419	6
			1290	-0.92935	-0.9661	-0.95653	-0.9737	-0.97551	-0.96594		1290	-0.55679	-0.60191	-0.65742	-0.23732	-0.6549	-0.33258		1290	2.5614	2.74433	3.07968	4.23871	2.55672	2.57348		1290	-0.50682	0.072833	2.95905	0.268752	-0.96119	0.006937		1290	0.44933	0.017435	6
			1300	-0.90377	-0.97122	-0.95105	-0.97439	-0.97371	-0.95832		1300	-0.54706	-0.59638	-0.66237	-0.22881	-0.65439	-0.32651		1300	2.56461	2.65884	3.1119	4.1962	2.58445	2.60862		1300	-0.50259	0.074231	2.9541	0.262209	-0.95541	0.011013		1300	0.447428	0.018409	6
			1310	-0.91735	-0.96381	-0.9485	-0.97103	-0.98004	-0.95148		1310	-0.55093	-0.59741	-0.65304	-0.23932	-0.64812	-0.33838		1310	2.60031	2.81324	3.23509	4.16163	2.62302	2.51432		1310	-0.50453	0.071038	2.99127	0.256699	-0.95537	0.009005		1310	0.449703	0.017973	6
			1320	-0.92695	-0.96871	-0.9501	-0.97487	-0.97706	-0.96337		1320	-0.5503	-0.60211	-0.65844	-0.23566	-0.65558	-0.33981		1320	2.70005	2.70141	3.14862	4.13677	2.60718	2.58472		1320	-0.50698	0.072459	2.97979	0.246156	-0.96018	0.007724		1320	0.451066	0.018602	6
			1330	-0.91795	-0.97046	-0.94834	-0.97759	-0.97405	-0.95871		1330	-0.53953	-0.60103	-0.6559	-0.2398	-0.65023	-0.33974		1330	2.71344	2.76738	3.22379	4.07621	2.65085	2.60753		1330	-0.50437	0.07116	3.00653	0.232395	-0.95785	0.009119		1330	0.451173	0.019138	6
			1340	-0.9012	-0.9645	-0.94607	-0.96949	-0.97219	-0.96023		1340	-0.55044	-0.5979	-0.65862	-0.23815	-0.64879	-0.33022		1340	2.72582	2.6451	3.11193	4.13017	2.52519	2.73096		1340	-0.50402	0.072277	2.97819	0.243988	-0.95228	0.010883		1340	0.449317	0.018038	6
			1350	-0.93504	-0.96481	-0.94981	-0.97519	-0.9772	-0.95933		1350	-0.54549	-0.60286	-0.67085	-0.24299	-0.65755	-0.34034		1350	2.77716	2.61663	3.0484	4.02194	2.4542	2.63862		1350	-0.51001	0.072482	2.92616	0.233747	-0.96023	0.006524		1350	0.449704	0.018637	6
			1360	-0.92338	-0.96445	-0.9456	-0.97456	-0.97226	-0.95794		1360	-0.54355	-0.60071	-0.6526	-0.22427	-0.64315	-0.33021		1360	2.81641	2.81406	3.47116	4.25719	2.58975	2.6701		1360	-0.49908	0.073181	3.10311	0.263575	-0.95636	0.007864		1360	0.454255	0.018358	6
			1370	-0.92941	-0.9628	-0.94612	-0.97557	-0.97522	-0.96204		1370	-0.54287	-0.59894	-0.666	-0.22557	-0.65192	-0.33043		1370	2.78855	2.66931	3.32306	4.17372	2.48392	2.67765		1370	-0.50262	0.074452	3.01937	0.25846	-0.95853	0.007306		1370	0.451678	0.018805	6
			1380	-0.934	-0.9678	-0.94538	-0.97692	-0.97507	-0.95799		1380	-0.54354	-0.58954	-0.67114	-0.22324	-0.64311	-0.32439		1380	2.67819	2.77488	3.22669	3.98992	2.4673	2.72602		1380	-0.49916	0.074635	2.97717	0.226662	-0.95953	0.006992		1380	0.447873	0.019966	6
			1390	-0.95599	-0.96043	-0.95203	-0.97551	-0.97269	-0.96125		1390	-0.54743	-0.59643	-0.66425	-0.22429	-0.6443	-0.32965		1390	2.71431	2.83829	3.54403	4.05915	2.49983	2.60419		1390	-0.50106	0.074022	3.0433	0.253056	-0.96298	0.003784		1390	0.452214	0.020058	6
			1400	-0.92077	-0.96308	-0.94901	-0.97649	-0.97268	-0.96233		1400	-0.55245	-0.60496	-0.67286	-0.23276	-0.65205	-0.34109		1400	2.72762	2.70009	3.32299	4.02925	2.47051	2.65753		1400	-0.50936	0.073691	2.98467	0.239725	-0.95739	0.0083		1400	0.453278	0.019915	6
			1410	-0.92165	-0.96906	-0.94426	-0.97738	-0.97577	-0.96483		1410	-0.54414	-0.60552	-0.66636	-0.22877	-0.65005	-0.34108		1410	2.81106	2.8377	3.49744	4.07153	2.47869	2.65106		1410	-0.50599	0.073458	3.05791	0.247053	-0.95882	0.008881		1410	0.455741	0.020196	6
			1420	-0.92682	-0.96591	-0.94724	-0.97933	-0.97779	-0.95928		1420	-0.55103	-0.60282	-0.6568	-0.20608	-0.64819	-0.34186		1420	2.70132	2.86679	3.49474	4.11687	2.63897	2.69587		1420	-0.50113	0.075523	3.08576	0.243435	-0.95939	0.008139		1420	0.455435	0.021273	6
			1430	-0.92198	-0.96287	-0.95166	-0.97387	-0.97365	-0.95695		1430	-0.55066	-0.60041	-0.65789	-0.22436	-0.65464	-0.3385		1430	2.79543	2.87773	3.49711	4.03109	2.53424	2.63027		1430	-0.50441	0.07381	3.06098	0.237935	-0.95683	0.007855		1430	0.455296	0.020492	6
			1440	-0.94529	-0.96496	-0.94332	-0.97454	-0.97318	-0.95403		1440	-0.56642	-0.60678	-0.66516	-0.23378	-0.65949	-0.35362		1440	2.66434	2.76544	3.33575	3.97683	2.59105	2.57455		1440	-0.51421	0.072942	2.98466	0.229597	-0.95922	0.005587		1440	0.455763	0.020725	6
			1450	-0.93632	-0.96783	-0.93525	-0.97679	-0.97199	-0.96466		1450	-0.55904	-0.60425	-0.65643	-0.22256	-0.65273	-0.34055		1450	2.6389	2.76992	3.32465	4.03763	2.53413	2.68724		1450	-0.50593	0.074013	2.99874	0.236661	-0.95881	0.007468		1450	0.452273	0.020241	6
			1460	-0.93154	-0.96953	-0.94793	-0.97551	-0.97571	-0.95913		1460	-0.57011	-0.61336	-0.66568	-0.23436	-0.65852	-0.34937		1460	2.67854	2.81115	3.20872	3.99463	2.54762	2.54573		1460	-0.51523	0.073531	2.9644	0.229147	-0.95989	0.007152		1460	0.455234	0.020018	6
			1470	-0.92336	-0.96621	-0.94649	-0.97538	-0.97568	-0.96543		1470	-0.56195	-0.59485	-0.65472	-0.21073	-0.64988	-0.33448		1470	2.66586	2.83699	3.362	4.1391	2.68252	2.67086		1470	-0.5011	0.075345	3.05955	0.241845	-0.95876	0.008299		1470	0.453748	0.020312	6
			1480	-0.92636	-0.96583	-0.94554	-0.97366	-0.97521	-0.95696		1480	-0.57024	-0.61511	-0.66187	-0.23732	-0.66334	-0.35208		1480	2.67881	2.81512	3.1587	4.08358	2.51964	2.58599		1480	-0.51666	0.073094	2.97364	0.240462	-0.95726	0.007653		1480	0.456249	0.019401	6
			1490	-0.9205	-0.96357	-0.94162	-0.97456	-0.97904	-0.9652		1490	-0.56289	-0.60348	-0.66005	-0.22893	-0.65692	-0.35345		1490	2.73413	2.88929	3.24741	4.11393	2.57292	2.53994		1490	-0.51095	0.072834	3.01627	0.243411	-0.95742	0.009078		1490	0.45558	0.019414	6
			1500	-0.94014	-0.95613	-0.95235	-0.97565	-0.97306	-0.96042		1500	-0.5622	-0.60377	-0.66418	-0.24244	-0.65482	-0.35909		1500	2.62417	2.80081	3.2573	4.16914	2.65153	2.48619		1500	-0.51442	0.07083	2.99819	0.258162	-0.95963	0.005424		1500	0.455445	0.01873	6
			1510	-0.91823	-0.96608	-0.94616	-0.9706	-0.97655	-0.96278		1510	-0.55858	-0.6131	-0.65795	-0.23385	-0.65767	-0.35545		1510	2.57751	2.77682	3.27142	4.15086	2.57838	2.49988		1510	-0.51277	0.072292	2.97581	0.26146	-0.95673	0.008762		1510	0.453532	0.019164	6
			1520	-0.90623	-0.96605	-0.94181	-0.97405	-0.97708	-0.95871		1520	-0.55609	-0.61293	-0.66158	-0.25212	-0.6589	-0.37228		1520	2.56756	2.862	3.21385	4.06718	2.60045	2.44766		1520	-0.51898	0.069005	2.95978	0.248037	-0.95399	0.010852		1520	0.455159	0.01945	6
			1530	-0.92693	-0.96028	-0.94778	-0.97395	-0.97703	-0.95846		1530	-0.56694	-0.60777	-0.65741	-0.24824	-0.65448	-0.37005		1530	2.57656	2.78185	3.174	3.98654	2.59758	2.36613		1530	-0.51748	0.069083	2.91378	0.241492	-0.9574	0.007504		1530	0.451418	0.018956	6
			1540	-0.91914	-0.96932	-0.95243	-0.97342	-0.97308	-0.95722		1540	-0.56131	-0.61205	-0.65342	-0.2526	-0.65534	-0.37523		1540	2.54163	2.95119	3.22832	4.04924	2.53903	2.32887		1540	-0.51833	0.068006	2.93971	0.258627	-0.95743	0.008433		1540	0.452828	0.018778	6
			1550	-0.91935	-0.96903	-0.94838	-0.97444	-0.97454	-0.96502		1550	-0.55163	-0.6103	-0.65515	-0.23142	-0.65515	-0.34408		1550	2.63803	2.86774	3.18454	3.98171	2.55253	2.37933		1550	-0.50796	0.072811	2.93398	0.238442	-0.95846	0.008757		1550	0.448878	0.019571	6
			1560	-0.94802	-0.96464	-0.94184	-0.98037	-0.97469	-0.96114		1560	-0.5702	-0.60716	-0.6548	-0.23113	-0.66723	-0.36453		1560	2.64708	2.78896	3.22734	3.80981	2.55899	2.41637		1560	-0.51584	0.072452	2.90809	0.212994	-0.96178	0.006076		1560	0.451885	0.021531	6
			1570	-0.94108	-0.95905	-0.9452	-0.9739	-0.97929	-0.96474		1570	-0.56378	-0.61257	-0.66038	-0.2389	-0.66207	-0.36917		1570	2.64487	2.85904	3.13805	3.7526	2.48179	2.35742		1570	-0.51781	0.071207	2.87229	0.209369	-0.96054	0.006228		1570	0.450335	0.021148	6
			1580	-0.94748	-0.96864	-0.93968	-0.97146	-0.97358	-0.96999		1580	-0.56	-0.61133	-0.65706	-0.23127	-0.65971	-0.36626		1580	2.61662	2.7753	3.17562	3.71443	2.44801	2.37717		1580	-0.51427	0.071891	2.85119	0.208044	-0.96181	0.005889		1580	0.447262	0.021369	6
			1590	-0.93588	-0.96535	-0.94047	-0.97524	-0.97614	-0.95609		1590	-0.56645	-0.61677	-0.66427	-0.23858	-0.66493	-0.37269		1590	2.60365	2.70115	3.10275	3.56917	2.48813	2.36156		1590	-0.52062	0.071703	2.8044	0.18448	-0.95819	0.007025		1590	0.448175	0.022571	6
			1600	-0.9276	-0.96741	-0.94199	-0.96986	-0.97351	-0.95959		1600	-0.56557	-0.61879	-0.66521	-0.2555	-0.66832	-0.38347		1600	2.57157	2.74892	3.13429	3.56867	2.38868	2.33311		1600	-0.52614	0.069113	2.79087	0.195283	-0.95666	0.007397		1600	0.449338	0.021864	6
			1610	-0.93751	-0.96558	-0.94173	-0.97939	-0.97702	-0.96573		1610	-0.57324	-0.62089	-0.67486	-0.27242	-0.66387	-0.37583		1610	2.54858	2.71794	3.10347	3.5149	2.36711	2.32182		1610	-0.53018	0.068106	2.7623	0.189793	-0.96116	0.007213		1610	0.449539	0.021141	6
			1620	-0.9336	-0.96563	-0.94341	-0.96958	-0.97827	-0.96115		1620	-0.57205	-0.62641	-0.67013	-0.26653	-0.6636	-0.38198		1620	2.57364	2.7036	3.16133	3.55818	2.4431	2.24267		1620	-0.53012	0.068283	2.78042	0.200135	-0.95861	0.006879		1620	0.450507	0.021324	6
			1630	-0.92359	-0.96942	-0.94694	-0.97358	-0.975	-0.96264		1630	-0.56012	-0.60871	-0.66199	-0.25704	-0.65594	-0.37564		1630	2.58598	2.77143	3.26971	3.60715	2.43107	2.242		1630	-0.51991	0.06785	2.81789	0.213251	-0.95853	0.008141		1630	0.446808	0.020787	6
			1640	-0.91885	-0.96155	-0.94753	-0.97405	-0.98119	-0.96549		1640	-0.56614	-0.61712	-0.66454	-0.26821	-0.67161	-0.36914		1640	2.53747	2.73124	3.16598	3.53293	2.38775	2.31279		1640	-0.52613	0.068647	2.77803	0.19572	-0.95811	0.009141		1640	0.448402	0.021362	6
			1650	-0.93598	-0.96251	-0.9458	-0.97053	-0.97152	-0.96411		1650	-0.57337	-0.61544	-0.66825	-0.26466	-0.67184	-0.37649		1650	2.56474	2.76211	3.1325	3.58308	2.40126	2.2674		1650	-0.52834	0.068888	2.78518	0.201815	-0.95841	0.005861		1650	0.450035	0.021156	6
			1660	-0.92822	-0.96461	-0.94549	-0.96899	-0.97741	-0.96536		1660	-0.58073	-0.627	-0.67283	-0.28113	-0.66814	-0.39377		1660	2.58053	2.65146	3.11447	3.54072	2.30171	2.15727		1660	-0.53727	0.066243	2.72436	0.211728	-0.95835	0.00739		1660	0.449906	0.020067	6
			1670	-0.94646	-0.96742	-0.93813	-0.97341	-0.97187	-0.9609		1670	-0.56525	-0.61732	-0.66667	-0.27053	-0.6701	-0.38022		1670	2.54569	2.6804	3.07416	3.60354	2.25986	2.27805		1670	-0.52834	0.067556	2.74028	0.21155	-0.9597	0.005881		1670	0.446415	0.019867	6
			1680	-0.92173	-0.9656	-0.94824	-0.97671	-0.97392	-0.9635		1680	-0.57645	-0.62171	-0.66837	-0.27123	-0.67042	-0.38853		1680	2.62122	2.65618	3.0836	3.66357	2.29159	2.26563		1680	-0.53279	0.06742	2.76363	0.217173	-0.95828	0.00837		1680	0.450246	0.019587	6
			1690	-0.92232	-0.96516	-0.94871	-0.97061	-0.97286	-0.96289		1690	-0.57831	-0.62399	-0.67241	-0.28389	-0.67958	-0.40427		1690	2.50093	2.65264	3.03772	3.49034	2.24314	2.15606		1690	-0.54041	0.065715	2.68014	0.206784	-0.95709	0.007765		1690	0.448735	0.02055	6
			1700	-0.93663	-0.96461	-0.94352	-0.97366	-0.97536	-0.95852		1700	-0.57011	-0.6172	-0.67013	-0.28212	-0.66869	-0.40121		1700	2.62149	2.65423	2.96246	3.49545	2.27236	2.16426		1700	-0.53491	0.0648	2.69504	0.198295	-0.95872	0.006465		1700	0.446369	0.019832	6
			1710	-0.91651	-0.96859	-0.94839	-0.97571	-0.97044	-0.9603		1710	-0.57196	-0.62404	-0.66981	-0.28611	-0.68096	-0.40399		1710	2.59167	2.6343	2.93373	3.45577	2.27516	2.15401		1710	-0.53948	0.065259	2.67411	0.192912	-0.95666	0.008924		1710	0.447926	0.02061	6
			1720	-0.93039	-0.96461	-0.94963	-0.97061	-0.97157	-0.96115		1720	-0.58069	-0.62493	-0.67444	-0.28534	-0.67963	-0.38923		1720	2.54699	2.62246	3.01391	3.46508	2.29626	2.20093		1720	-0.53904	0.066837	2.69094	0.193641	-0.95799	0.006401		1720	0.449373	0.020722	6
			1730	-0.93313	-0.96445	-0.94324	-0.97529	-0.97235	-0.96178		1730	-0.5749	-0.62804	-0.68089	-0.28858	-0.67603	-0.38844		1730	2.57695	2.55377	2.934	3.53478	2.31684	2.13983		1730	-0.53948	0.066709	2.67603	0.203738	-0.95837	0.006822		1730	0.448405	0.019652	6
			1740	-0.92958	-0.95851	-0.94587	-0.97662	-0.97894	-0.95897		1740	-0.57684	-0.62033	-0.67917	-0.28499	-0.67424	-0.39522		1740	2.58208	2.66724	3.02	3.53924	2.29486	2.1875		1740	-0.53846	0.066126	2.71516	0.203888	-0.95808	0.007618		1740	0.450207	0.020082	6

## Sheet: Supplementary Fig6
S6c
tON			ON-OFF			tOFF			sOFF				sON
nsPVN	1		nsPVN	3		nsPVN	2		nsPVN	2			nsPVN	3
msPVN	0		msPVN	3		msPVN	4		msPVN	5			msPVN	3
bsPVN	5		bsPVN	16		bsPVN	10		bsPVN	6			bsPVN	16
tsPVN	1		tsPVN	5		tsPVN	5		tsPVN	4			tsPVN	5
S6d
	ON response												OFF response																										ON-OFF response
SAC	0	0.011365	0.005919	0.001424	0.02158	0	0.02071	0.011026	0.287968				0.012941	0.27998	0.008032	0.263849	0	0	0	0.021443	0.298739	0.157021	0.053215	0.010418	0.01363	0.001753	0.10665	0.012742	0.009379	0.154402	0.021616	0.215515	0.092062	0	0.74662				0.279768	0.078271	0.012545	0	0	0.02416	0.00492	0.055875	0.149443	0.011942	0.060172
SGC	0	0.037566	0.303198	0.505883	0.018597	0.029439	0.051224	0.012383	0.217559				0.047126	0.270183	0.461092	0.27096	0.404532	0.244788	0.343332	0.430262	0.598416	0.598494	0.934766	0.967568	0.022876	0.027308	0.026148	0.871532	0.013748	0.233752	0.978384	0.299612	0.678473	0.589214	0.25338				0.718743	0.241276	0.014546	0.285948	0.415143	0.140852	0.051105	0.522511	0.759695	0.349683	0.684259
SFGS56	0	0.518943	0.499696	0.481553	0.296616	0.134759	0.389622	0.008495	0.45103				0.278855	0.337601	0.530876	0.316471	0.091147	0.755212	0.086748	0.363203	0.102845	0.134742	0.012019	0.022014	0.284735	0.263512	0.522044	0.091968	0.222972	0.340471	0	0.295175	0.204966	0.119363	0				0.001488	0.490279	0.179124	0.272891	0.187225	0.300137	0.347356	0.405844	0.023837	0.062177	0.234203
SFGS34	0.019121	0.432125	0.191188	0.01114	0.406841	0.099227	0.501529	0.167874	0.043443				0.417897	0.112237	0	0.134644	0.188966	0	0.028078	0.185092	0	0.109743	0	0	0.041629	0.295397	0.345157	0.023758	0.711365	0.271375	0	0.105883	0.024498	0.041544	0				0	0.190174	0.042672	0.085114	0.104016	0.481697	0.391237	0.01577	0.067025	0.30306	0.021366
SFGS12	0.511756	0	0	0	0.192816	0.053166	0.056916	0.800222	0				0.207789	0	0	0.014075	0.100234	0	0.323456	0	0	0	0	0	0.129621	0.122973	0	0	0.042535	0	0	0.076021	0	0.038394	0				0	0	0.641843	0.042711	0.14714	0.053154	0.142376	0	0	0.255964	0
SO	0.408122	0	0	0	0.06006	0.440281	0	0	0				0.035392	0	0	0	0.193068	0	0	0	0	0	0	0	0.00751	0.161253	0	0	0	0	0	0.007795	0	0.164898	0				0	0	0.109271	0.282623	0.136781	0	0.063006	0	0	0.017174	0
SM	0.061001	0	0	0	0.00349	0.243128	0	0	0				0	0	0	0	0.022053	0	0.218385	0	0	0	0	0	0	0.127803	0	0	0	0	0	0	0	0.046586	0				0	0	0	0.030713	0.009695	0	0	0	0	0	0
S6e	ON response																								OFF response																	ON-OFF response
SAC	0.011415	0.010601	0.598002	0.36003	0.085642	0.036161	0.581134	0.087795	0.36736	0.136751	0.06918	0.733892	0.056562	0.891914	0.41945	0.055627	0.037875	0.072844	0.00807	0.830399	0.716926	0.02085			0.556888	0	0.008096	0.163771	0.256325	0.361694	0.341853	0.082023	0.018847	0.260692	0.024278	0.136371	0.147263	0.052844				0.124429	0.037536	0.050733	0.898952	0.132655	0.068932	0.081428	0.438777
SGC	0.187514	0.062854	0.224283	0.180123	0.241245	0.276145	0.418866	0.479925	0.172257	0.053747	0.031193	0.258293	0.689847	0.108086	0.523701	0.65574	0.569381	0.144792	0.033006	0.169601	0.283074	0.055514			0.443112	0.242138	0.144699	0.431375	0.537291	0.635761	0.658147	0.67546	0.183826	0.730281	0.388334	0.232447	0.166953	0.771826				0.432688	0.663908	0.092435	0.101048	0.134201	0	0.078841	0.561223
SFGS56	0.214159	0.04752	0.172159	0.02484	0.015646	0.163289	0	0.230688	0.016119	0.019832	0.070616	0.007815	0.2162	0	0.025603	0.197806	0.336017	0.01896	0.147556	0	0	0.256547			0	0.279378	0.326872	0.169279	0.087425	0.002544	0	0.084282	0.326958	0.009027	0.359228	0.034569	0.107882	0.063267				0.270122	0.145311	0.295587	0	0.013855	0	0.142288	0
SFGS34	0.078511	0.118118	0.005556	0.025929	0.276775	0.098182	0	0.201592	0.10012	0.074769	0.154022	0	0.037391	0	0.031246	0.090827	0.056728	0.027834	0.174872	0	0	0.1226			0	0.478484	0.109835	0.235574	0.11755	0	0	0.137655	0.195061	0	0.224448	0.550111	0.041609	0.078985				0.172761	0.043426	0.422275	0	0.0606	0.003346	0.040687	0
SFGS12	0.508402	0.119082	0	0.36095	0.380693	0.231601	0	0	0.330289	0.426695	0.551999	0	0	0	0	0	0	0.657889	0.354917	0	0	0.544488			0	0	0.091553	0	0.001408	0	0	0.02058	0.086961	0	0.003712	0.046502	0.354134	0.033079				0	0.10982	0.138969	0	0.445656	0.33919	0.249523	0
SO	0	0.562927	0	0.048128	0	0.190412	0	0	0.013854	0.287386	0.122989	0	0	0	0	0	0	0.077681	0.191256	0	0	0			0	0	0.318945	0	0	0	0	0	0.181801	0	0	0	0.182159	0				0	0	0	0	0.213033	0.587469	0.407233	0
SM	0	0.078897	0	0	0	0.00421	0	0	0	0.00082	0	0	0	0	0	0	0	0	0.090322	0	0	0			0	0	0	0	0	0	0	0	0.006544	0	0	0	0	0				0	0	0	0	0	0.001063	0	0
[truncated: 7 more columns]
